# Supplementary material for: Language network lateralization is reflected throughout the macroscale functional organization of cortex
Source: Nat Commun. 2023 Jun 9;14:3405. doi: 10.1038/s41467-023-39131-y (PMC10256741; doi:10.1038/s41467-023-39131-y)
Supplement: Supplementary file 4 — Source Data File [file 41467_2023_39131_MOESM4_ESM.xlsx]

## Sheet: Fig_1C
Fig_1C_Participant	Fig_1C_Language_Lateralization_3_Phenotypes	Fig_1C_STORYminusMath_Beta_Network_Asym	Fig_1C_STORYminusMath_Beta_Hubs_Asym	Fig_1C_r_interHemi	Fig_1C_Strength_Asym	Fig_1C_Strength_Sum	Fig_1C_Sex
1	strong_typical	1.09824	1.83371	0.592371	0.685262	11.3373	M
2	mild_typical	0.694338	1.1411	0.396637	2.08381	8.36215	F
3	strong_typical	2.62593	5.21858	0.59405	2.49518	17.5127	M
4	strong_typical	2.99737	4.09835	0.48135	0.33726	11.082	M
5	mild_typical	2.23217	3.05936	0.437704	0.647614	6.96531	F
6	mild_typical	0.294668	0.689484	0.550392	2.92092	15.3856	M
7	mild_typical	0.0795989	0.770173	0.46439	0.393181	8.17923	M
8	Atypical	-1.36009	-0.0583894	0.462432	-0.0798698	10.4485	F
9	Atypical	0.259482	-0.618202	0.643098	0.33084	16.4584	M
10	Atypical	0.162835	-0.142727	0.628788	1.02143	15.16	M
11	strong_typical	1.59676	2.08328	0.634386	0.00380874	13.6705	F
12	mild_typical	0.864793	1.27902	0.464151	-0.0374785	9.84261	M
13	mild_typical	1.54142	2.27802	0.472259	0.263244	9.41678	M
14	mild_typical	1.04517	2.27176	0.453802	0.974504	8.54156	M
15	mild_typical	0.732011	1.42272	0.402643	-0.0276021	7.71628	F
16	strong_typical	0.850938	1.15986	0.666566	1.44633	13.7555	M
17	mild_typical	1.16516	0.706993	0.303018	0.126367	6.82336	M
18	mild_typical	-0.492329	0.220623	0.448491	0.853416	10.8602	M
19	mild_typical	1.24397	1.76797	0.439715	0.898893	8.61917	F
20	strong_typical	0.659059	0.937864	0.549158	0.765922	12.3332	F
21	mild_typical	1.11011	1.60588	0.533115	2.20741	13.6613	F
22	mild_typical	0.632893	0.84271	0.423642	-0.156841	7.3468	F
23	strong_typical	2.1096	4.28848	0.406994	1.14138	8.46031	F
24	strong_typical	2.68722	3.61844	0.47316	1.05509	7.70448	F
25	mild_typical	1.79827	1.98482	0.450165	0.983063	8.00617	F
26	mild_typical	2.37415	1.98368	0.362976	0.631017	9.43894	M
27	strong_typical	3.00869	4.11654	0.534656	2.71358	13.0315	M
28	strong_typical	2.49096	4.28751	0.435726	1.03317	8.25287	F
29	Atypical	0.589777	0.696654	0.630731	-0.355743	15.9744	F
30	mild_typical	0.983526	2.29586	0.435463	0.711503	9.49168	F
31	strong_typical	1.0174	1.75292	0.769738	1.01081	20.6274	M
32	strong_typical	1.24609	3.71894	0.485326	0.57297	9.63664	F
33	strong_typical	2.34758	2.97667	0.496282	0.856666	13.8673	M
34	strong_typical	1.15255	1.8826	0.481463	0.439704	10.949	F
35	mild_typical	0.341545	0.17863	0.437969	0.765394	8.56465	F
36	strong_typical	1.64438	2.44869	0.675608	-0.351897	16.0167	M
37	Atypical	-3.38683	-5.14336	0.328971	-1.07168	9.04245	F
38	strong_typical	2.54843	4.3382	0.558148	0.545851	12.2638	M
39	mild_typical	-0.489562	-0.588105	0.487207	1.15094	8.64756	F
40	strong_typical	1.81829	2.87004	0.604722	0.603872	14.2371	M
41	Atypical	-0.576436	-0.928943	0.52227	0.13628	11.1848	F
42	strong_typical	1.30106	1.83089	0.593602	-0.152715	14.681	M
43	strong_typical	0.832675	0.895822	0.558842	1.25893	12.3777	M
44	strong_typical	2.67373	4.26264	0.520054	2.24194	13.6838	M
45	strong_typical	2.16674	3.60988	0.456738	0.335137	7.75517	M
46	mild_typical	0.650287	1.0482	0.427225	-0.179017	8.83826	F
47	mild_typical	-0.0877276	-0.0587378	0.382355	-0.35647	8.28904	F
48	strong_typical	1.55201	2.22104	0.613947	1.08849	15.4857	M
49	strong_typical	1.52511	2.73169	0.668386	1.0768	15.9258	M
50	strong_typical	3.37029	5.55954	0.425324	1.04938	9.8965	F
51	strong_typical	0.30526	0.373995	0.583	1.10646	12.7426	F
52	mild_typical	0.890193	1.8103	0.517653	2.24778	10.6714	F
53	strong_typical	1.92559	3.39687	0.437443	0.118626	7.2357	F
54	mild_typical	1.45737	3.23112	0.324704	2.09999	8.28488	M
55	mild_typical	-0.144343	0.0924557	0.262159	-0.220237	9.0765	F
56	strong_typical	1.11096	3.01987	0.657557	1.31061	16.5667	M
57	mild_typical	0.645276	1.56418	0.562827	1.75433	12.7387	F
58	mild_typical	0.189724	0.971695	0.3986	-0.331119	9.38721	F
59	strong_typical	1.29602	2.57202	0.731505	2.31212	20.6035	M
60	strong_typical	0.967472	1.25883	0.632151	1.38695	13.6368	F
61	strong_typical	0.935858	1.76772	0.553438	0.835512	10.2126	M
62	mild_typical	0.625989	2.10372	0.488914	1.29467	8.88992	F
63	strong_typical	1.0666	1.85833	0.581521	1.87714	12.0894	M
64	strong_typical	1.79483	3.90757	0.483566	1.57745	8.87954	F
65	strong_typical	1.55294	2.9614	0.516421	0.435436	10.8941	F
66	strong_typical	2.01376	4.02055	0.560501	1.39628	11.2689	M
67	strong_typical	2.04446	3.61924	0.433911	1.83021	9.38863	M
68	strong_typical	1.65291	2.80249	0.49954	2.15666	13.2188	F
69	mild_typical	-0.135798	-0.516066	0.4742	0.771464	11.1329	M
70	mild_typical	0.447303	0.580534	0.502328	-0.0395519	10.2572	F
71	strong_typical	1.20202	1.36055	0.5091	0.787337	11.3817	M
72	mild_typical	0.622752	1.01251	0.332613	0.135585	6.35474	F
73	mild_typical	0.736329	3.30951	0.538117	1.14125	8.17196	F
74	strong_typical	2.97154	3.46566	0.667817	0.493771	15.2945	M
75	strong_typical	3.81178	5.04994	0.568287	2.06491	16.6928	M
76	strong_typical	2.03665	2.98625	0.443662	0.242813	9.70287	M
77	strong_typical	2.91896	4.27523	0.530303	1.2498	11.719	F
78	strong_typical	1.69639	3.2169	0.538488	2.73511	10.6249	F
79	mild_typical	0.885376	1.65702	0.487583	0.932022	8.46574	F
80	strong_typical	1.50024	4.2696	0.329809	0.464263	8.79223	F
81	strong_typical	1.85316	3.54363	0.548617	2.26504	14.7433	F
82	mild_typical	0.321636	-1.10291	0.307996	0.00837794	4.52982	F
83	strong_typical	1.79189	2.50335	0.52389	-0.13664	13.34	M
84	mild_typical	1.54576	2.4138	0.473766	1.2365	7.40969	F
85	mild_typical	1.31537	1.86609	0.40892	0.520673	7.84001	M
86	strong_typical	1.41144	1.4187	0.561583	0.642241	12.4867	M
87	mild_typical	0.95937	1.56496	0.540042	0.00381061	10.1109	M
88	mild_typical	2.29348	2.87437	0.320616	1.60889	8.75133	M
89	mild_typical	0.142645	1.20714	0.531677	0.455373	10.5164	F
90	mild_typical	0.863516	2.30749	0.477443	1.18708	10.6729	F
91	mild_typical	1.00576	1.68557	0.328221	2.19048	7.72947	F
92	mild_typical	0.210505	0.224881	0.574318	-0.419235	9.75649	F
93	strong_typical	0.973946	2.16669	0.48173	2.66544	11.6074	F
94	mild_typical	0.928628	1.11813	0.450814	0.546362	12.4177	F
95	strong_typical	0.83658	1.72734	0.541537	0.369621	12.203	M
96	mild_typical	0.797199	1.60507	0.388793	1.15822	9.53407	M
97	strong_typical	1.74396	2.23235	0.532725	0.395458	12.3892	M
98	mild_typical	1.64669	2.58711	0.503967	1.35452	10.5726	M
99	mild_typical	1.83597	2.99748	0.424589	1.21694	7.99473	M
100	strong_typical	2.45945	4.72166	0.43884	0.71097	7.73783	F
101	strong_typical	3.03535	4.59297	0.395082	1.05443	8.76052	M
102	strong_typical	2.02089	3.56151	0.545145	0.907116	11.4387	F
103	mild_typical	1.16566	1.8081	0.469715	0.251551	9.94155	M
104	mild_typical	0.672485	0.778046	0.45685	0.779109	8.68993	F
105	mild_typical	0.614355	1.43066	0.552318	1.8311	12.7903	M
106	mild_typical	1.31051	2.07069	0.501026	1.41409	10.4698	F
107	mild_typical	1.64664	1.6617	0.443346	1.20272	8.75239	M
108	mild_typical	0.74872	1.07486	0.57814	0.658755	7.14783	F
109	Atypical	-0.413188	0.392384	0.659575	0.559372	15.1961	F
110	mild_typical	-0.294727	-0.656806	0.436036	1.23182	5.87937	F
111	strong_typical	1.85561	3.68385	0.463911	1.4218	10.7601	M
112	mild_typical	-0.226746	-0.0301887	0.552358	0.748377	10.6091	F
113	mild_typical	0.772931	0.947743	0.45746	1.91263	9.69039	F
114	mild_typical	0.553912	0.827576	0.372842	0.686014	8.69828	F
115	mild_typical	0.435739	0.321649	0.325076	0.354446	5.80213	F
116	strong_typical	1.80518	3.00726	0.552496	0.019575	12.1234	M
117	strong_typical	3.15559	3.46258	0.450915	1.96339	10.8238	M
118	strong_typical	2.69338	3.62429	0.381446	0.070355	9.97744	M
119	strong_typical	1.47114	2.28191	0.439307	2.21549	9.31591	F
120	mild_typical	0.718923	1.29644	0.551963	0.0107829	7.98297	F
121	strong_typical	2.143	3.45436	0.548047	0.801049	13.2795	F
122	mild_typical	1.4727	2.29565	0.488601	1.83413	10.9461	M
123	Atypical	-0.28501	-0.826072	0.554913	1.24372	12.7658	F
124	Atypical	-0.064192	-1.00436	0.540083	1.03828	10.0759	F
125	strong_typical	0.97273	0.988992	0.640735	0.31546	16.2793	F
126	mild_typical	1.52669	1.0305	0.332036	-0.62799	7.88034	M
127	strong_typical	2.62652	4.52444	0.493655	1.33056	10.2398	M
128	mild_typical	1.22963	1.67314	0.469018	0.637233	9.67269	F
129	strong_typical	2.02893	3.0427	0.513529	0.52643	8.9119	F
130	strong_typical	0.479763	1.06393	0.607498	0.91733	16.1468	M
131	mild_typical	0.834666	1.67813	0.449069	0.826589	8.48952	M
132	mild_typical	0.14013	1.43572	0.546796	1.46045	13.0488	M
133	mild_typical	-0.0673275	0.721747	0.46649	0.439787	11.19	F
134	strong_typical	0.888605	1.75566	0.561878	0.501219	10.3697	M
135	mild_typical	-0.261111	0.0602481	0.474534	0.392539	7.54594	F
136	strong_typical	2.36421	3.30939	0.469077	1.13624	12.4835	F
137	strong_typical	2.74238	4.25612	0.635955	0.262362	19.245	M
138	strong_typical	1.5216	2.43038	0.608707	1.74434	13.464	F
139	mild_typical	1.53893	3.46714	0.389507	1.6524	7.67997	F
140	mild_typical	0.915098	0.448007	0.50319	0.963072	10.3405	F
141	mild_typical	0.861959	0.491931	0.431872	1.35948	9.50837	F
142	mild_typical	1.11973	2.13956	0.430088	0.929767	11.6564	F
143	strong_typical	1.68062	2.80781	0.645297	1.23734	13.9982	M
144	Atypical	-1.15723	-0.86164	0.579657	0.473873	11.5858	M
145	strong_typical	1.59518	2.75216	0.618474	1.22977	10.6201	F
146	strong_typical	1.38098	2.06875	0.644744	1.63646	16.4855	F
147	strong_typical	2.05864	3.3691	0.516654	1.01287	10.4004	M
148	strong_typical	0.877207	2.18051	0.605329	1.55554	15.3883	M
149	strong_typical	1.74281	1.96945	0.516069	0.679956	13.866	M
150	strong_typical	2.07592	2.66755	0.502457	-0.154035	10.5177	F
151	mild_typical	0.416749	0.476794	0.459785	1.76675	9.77981	F
152	strong_typical	1.73572	1.92794	0.461161	2.05892	10.7883	M
153	mild_typical	2.47859	3.3621	0.377978	0.631156	8.23882	F
154	strong_typical	0.759146	0.926076	0.513824	0.610314	13.3226	M
155	mild_typical	1.87638	2.41218	0.297218	-2.73153	13.4991	M
156	mild_typical	-0.162745	0.171727	0.64623	1.31264	13.6821	F
157	strong_typical	1.5578	2.64119	0.602835	-0.0342962	11.9715	F
158	strong_typical	2.26782	3.13594	0.456313	0.673304	11.9888	F
159	mild_typical	0.899929	-0.0175272	0.366637	0.715681	6.88688	F
160	strong_typical	2.47961	2.537	0.602275	0.925855	15.02	M
161	strong_typical	3.1809	5.3721	0.571254	1.0114	13.0882	M
162	mild_typical	-0.192561	-0.181728	0.615319	1.23495	11.9497	F
163	mild_typical	0.530355	0.356881	0.472946	0.345595	7.98294	M
164	strong_typical	1.56815	1.73304	0.521837	0.528638	9.16377	M
165	strong_typical	1.44816	1.53102	0.59933	1.2263	16.9222	M
166	strong_typical	3.19953	5.14729	0.282032	1.67616	8.66493	F
167	strong_typical	0.808155	1.27995	0.522224	0.242811	12.5328	M
168	strong_typical	0.43495	0.533277	0.580147	1.37727	13.4171	M
169	mild_typical	-1.12279	-1.74873	0.506497	1.73429	9.4674	F
170	mild_typical	1.77824	2.02846	0.380475	0.69297	8.77265	M
171	strong_typical	2.14509	3.46802	0.432269	0.902501	10.3456	F
172	Atypical	-0.163239	-0.570792	0.564144	0.722222	12.1954	M
173	strong_typical	0.899555	1.40427	0.538691	1.33712	11.2811	F
174	mild_typical	0.354716	0.742326	0.509805	1.58587	11.6657	M
175	mild_typical	-0.0140444	0.145403	0.450526	0.314875	8.74893	F
176	mild_typical	-0.724528	-0.363843	0.386485	-0.552646	5.4316	F
177	strong_typical	1.42147	2.85877	0.57387	1.25516	12.6981	M
178	Atypical	-0.545609	0.362344	0.625626	-0.587603	12.2151	M
179	strong_typical	1.65001	2.51416	0.722448	0.972763	18.4356	M
180	mild_typical	1.06127	1.18781	0.406833	0.559987	7.26896	F
181	mild_typical	0.998542	1.96274	0.375669	0.737642	8.32674	F
182	strong_typical	2.70156	3.60921	0.549622	2.04081	14.2995	F
183	mild_typical	0.936986	0.979005	0.416308	1.31319	7.40658	M
184	mild_typical	1.58747	2.64791	0.533188	1.30867	9.82863	F
185	mild_typical	1.44304	2.19986	0.403156	0.298532	8.94113	F
186	strong_typical	1.87142	2.02435	0.561774	1.88817	14.1969	M
187	strong_typical	0.770657	1.39071	0.695662	1.23114	16.2069	F
188	mild_typical	1.58529	1.17738	0.545882	2.30941	11.7831	M
189	mild_typical	-0.098998	-0.112623	0.349204	0.664225	6.89217	F
190	mild_typical	-0.217098	-0.25497	0.520499	1.79582	12.9039	F
191	strong_typical	1.44132	2.9203	0.565651	-0.270863	16.7733	M
192	strong_typical	2.50809	3.93195	0.546609	0.86697	14.2885	F
193	mild_typical	1.46405	1.9893	0.489187	1.49143	11.409	F
194	mild_typical	1.24739	2.19067	0.458839	0.506899	8.61863	F
195	mild_typical	1.66795	2.21781	0.427071	-0.627893	9.06848	F
196	strong_typical	0.357862	0.66319	0.60613	1.15025	14.3944	F
197	strong_typical	1.88363	2.59371	0.492752	0.91019	11.1498	F
198	strong_typical	1.14877	1.78348	0.588762	0.64573	12.5705	M
199	strong_typical	1.69926	2.3535	0.496322	0.858091	10.8973	F
200	mild_typical	0.977024	1.32498	0.300188	0.000351553	6.68363	F
201	strong_typical	2.25214	3.233	0.537963	1.09876	10.5887	M
202	mild_typical	0.684413	1.62505	0.338462	-0.336029	7.29961	M
203	mild_typical	1.38373	2.98184	0.42753	0.649459	9.37391	M
204	mild_typical	1.26516	1.54228	0.539732	1.23217	9.83143	F
205	Atypical	-0.878422	-0.843364	0.531848	0.150954	12.1085	M
206	mild_typical	-0.0445933	0.391365	0.44901	1.33604	9.3583	F
207	strong_typical	1.64289	2.50276	0.568268	1.22086	14.073	M
208	mild_typical	1.2724	2.29864	0.443589	-0.340775	8.54136	M
209	mild_typical	0.00498503	1.04557	0.306551	1.10525	6.66025	F
210	strong_typical	4.79096	5.56935	0.418329	0.826354	11.4175	M
211	mild_typical	-1.38781	-1.18301	0.306228	-0.190237	6.25497	F
212	strong_typical	1.4782	2.04218	0.492573	0.64885	10.403	M
213	Atypical	-0.883939	-0.723055	0.578522	-0.0828043	12.6069	F
214	strong_typical	1.38955	3.8052	0.426829	-0.0703941	7.18275	F
215	strong_typical	2.90495	3.91495	0.433759	0.620167	10.1733	F
216	mild_typical	1.71373	2.2082	0.463258	1.02978	9.23879	F
217	mild_typical	0.0279914	1.40008	0.287313	0.89503	5.71653	F
218	strong_typical	2.17103	2.82966	0.415558	1.07539	10.7075	M
219	strong_typical	2.34658	4.71424	0.462148	0.105101	9.42009	F
220	strong_typical	0.952614	2.06374	0.527596	1.19594	11.4779	M
221	mild_typical	1.53641	1.84174	0.443833	1.49335	8.38182	F
222	mild_typical	1.68414	2.01602	0.43825	1.14415	11.0581	M
223	mild_typical	0.536899	0.976249	0.467238	0.4655	11.2385	M
224	strong_typical	0.700571	0.91382	0.500147	1.20883	11.4696	M
225	strong_typical	1.79743	2.98234	0.539142	0.172907	11.2769	F
226	strong_typical	3.40806	4.04856	0.512621	-0.486312	11.752	M
227	strong_typical	1.67441	3.0574	0.472843	0.693895	10.1938	M
228	strong_typical	2.1478	3.13643	0.569959	0.521334	14.4844	M
229	strong_typical	2.13115	3.03783	0.485456	2.21171	10.936	F
230	strong_typical	2.16475	3.97556	0.576621	2.43364	14.4581	M
231	strong_typical	2.02616	2.52931	0.447947	3.13448	10.306	F
232	mild_typical	0.936016	1.62113	0.562129	2.58322	13.4165	M
233	mild_typical	0.0362697	-0.107359	0.309993	0.78628	6.2763	F
234	strong_typical	2.44005	2.34763	0.430403	0.183256	10.1059	M
235	strong_typical	2.58256	4.24556	0.477411	1.16065	9.1257	F
236	strong_typical	1.49161	1.71757	0.547614	1.62471	12.1812	M
237	strong_typical	1.1106	2.45269	0.607941	0.996885	12.3268	M
238	strong_typical	0.770224	1.78768	0.569125	1.29713	13.9573	F
239	Atypical	-1.26354	-0.0336201	0.608816	-0.361619	12.4792	M
240	mild_typical	-0.344949	-0.853217	0.634413	0.954183	12.3376	F
241	mild_typical	1.34218	1.93677	0.392833	0.119426	6.954	F
242	mild_typical	1.32314	1.7836	0.375625	1.41344	6.4721	F
243	strong_typical	2.83675	3.40367	0.499987	0.821383	8.56901	M
244	Atypical	-1.33097	-0.758082	0.488879	0.133256	9.46237	F
245	mild_typical	0.28893	0.261527	0.451479	0.786118	11.7882	F
246	strong_typical	1.15688	2.43121	0.525468	-0.0588805	11.6099	F
247	strong_typical	2.54705	3.37668	0.523569	0.0464998	11.9312	M
248	mild_typical	1.45309	2.41531	0.480409	0.93629	8.25171	F
249	Atypical	0.0764556	-0.249058	0.619384	0.282621	14.0574	M
250	mild_typical	0.206182	0.0481283	0.429484	1.55845	9.39539	F
251	mild_typical	0.567114	1.17334	0.465347	-0.110078	11.7682	M
252	strong_typical	3.38894	3.96987	0.425875	0.330752	10.4361	M
253	mild_typical	-0.466879	0.0817018	0.34499	0.936379	7.61602	F
254	Atypical	-0.379024	0.00974782	0.502521	0.264352	11.414	M
255	mild_typical	1.4013	1.77857	0.334748	0.409658	8.31049	F
256	strong_typical	2.74728	5.2468	0.527698	2.74233	11.9335	M
257	strong_typical	1.97869	2.66303	0.438154	0.87046	9.88437	F
258	mild_typical	0.245209	0.405351	0.535617	0.359871	8.01591	F
259	mild_typical	0.903643	1.48078	0.382625	0.0570239	8.35322	F
260	strong_typical	3.59258	6.59378	0.679155	0.449181	18.2164	M
261	strong_typical	3.8614	4.77362	0.628279	1.04614	15.9929	M
262	strong_typical	0.71745	-0.0468943	0.507205	1.11739	13.4146	M
263	mild_typical	1.06842	2.33754	0.452223	1.3693	10.3806	F
264	strong_typical	0.736649	1.39064	0.617528	1.57591	16.9859	F
265	strong_typical	0.903408	1.93237	0.615528	-0.474597	12.6035	F
266	mild_typical	0.572935	0.524732	0.370303	0.272836	8.00615	F
267	mild_typical	0.290046	0.355643	0.364406	2.15001	10.7262	M
268	mild_typical	0.27624	1.077	0.471161	1.29981	10.6073	M
269	Atypical	0.464334	-0.55491	0.616615	0.354201	15.2217	M
270	mild_typical	1.81805	2.91962	0.410257	0.576365	11.4481	M
271	strong_typical	2.6585	3.37768	0.608911	2.40949	14.654	M
272	mild_typical	-0.0321423	0.8713	0.448457	0.404569	7.5598	F
273	mild_typical	0.265876	1.6086	0.48135	1.74063	11.5507	M
274	strong_typical	0.990595	2.77276	0.531838	0.862717	11.3213	F
275	strong_typical	1.20009	3.22712	0.492961	0.440857	9.22346	M
276	mild_typical	-1.02494	-1.10861	0.483801	1.41163	7.49499	M
277	strong_typical	2.22708	3.93986	0.49316	1.07779	10.0422	F
278	Atypical	-0.664382	-0.479401	0.567391	0.683104	12.231	F
279	mild_typical	0.582655	0.653092	0.368082	-0.0981571	7.0601	F
280	mild_typical	1.17114	2.04655	0.536497	0.952949	9.34344	F
281	mild_typical	-0.29228	-0.0383894	0.496575	0.897317	10.6634	F
282	strong_typical	1.43157	2.27209	0.551394	2.15062	13.6748	M
283	mild_typical	0.631868	1.58842	0.484114	1.00004	9.87839	F
284	mild_typical	0.747628	1.4697	0.560853	-0.0791377	9.77023	M
285	Atypical	-0.378428	-0.502198	0.553383	1.05193	11.8247	F
286	mild_typical	0.574337	1.13144	0.52484	1.54072	12.8453	F
287	mild_typical	0.851392	1.35769	0.528471	1.42228	9.55527	M
288	strong_typical	0.943939	2.63744	0.522286	0.749708	12.3742	M
289	mild_typical	0.274314	1.18022	0.419478	0.846694	8.34751	M
290	mild_typical	0.0802064	0.48936	0.442282	0.33239	8.47238	F
291	mild_typical	0.740178	0.776424	0.229539	0.345592	4.53817	F
292	strong_typical	3.08555	3.94117	0.477069	0.764142	9.19344	M
293	strong_typical	0.999431	2.24227	0.545259	0.0789477	11.4881	M
294	Atypical	-1.44194	-2.56844	0.546144	0.140404	12.0037	M
295	strong_typical	1.87202	2.49657	0.496442	0.607618	10.7125	F
296	strong_typical	1.05187	1.9729	0.643317	1.77685	14.1173	M
297	mild_typical	2.13308	2.66493	0.375884	0.966879	8.85084	M
298	Atypical	0.218154	0.971273	0.588299	0.0431144	15.4851	M
299	strong_typical	1.04511	2.27643	0.557797	3.4752	12.9998	M
300	mild_typical	-0.575047	0.2685	0.404157	-1.45095	8.96124	F
301	strong_typical	0.839241	1.37245	0.604264	0.513296	14.2769	M
302	strong_typical	2.105	3.67992	0.626863	2.0088	15.81	M
303	strong_typical	2.12567	2.94051	0.497497	0.504336	11.1796	F
304	strong_typical	2.27169	3.05157	0.52982	-0.218465	12.0749	F
305	mild_typical	2.09066	3.1494	0.421371	0.698444	7.39911	F
306	mild_typical	-0.443461	-0.251198	0.54131	-0.319817	7.95953	F
307	Atypical	0.0353641	-0.762668	0.493229	0.311261	12.1229	M
308	mild_typical	1.58036	1.81893	0.430572	1.09063	8.9763	M
309	Atypical	0.322566	0.0160187	0.638061	0.839181	14.5239	M
310	mild_typical	-0.00708859	0.597562	0.45864	-0.0822095	10.4483	F
311	mild_typical	0.108931	-0.979859	0.397239	-1.03104	8.70228	F
312	strong_typical	1.18928	1.02429	0.529851	1.53056	14.9588	M
313	mild_typical	0.0622524	1.46307	0.456317	-0.266157	7.99311	F
314	strong_typical	1.26698	1.76809	0.528068	0.294243	10.0656	F
315	strong_typical	2.22081	3.18845	0.51222	1.2166	13.2574	M
316	strong_typical	0.880531	1.03779	0.494848	1.15353	11.4398	M
317	strong_typical	1.91267	3.56579	0.605218	2.09157	13.8009	F
318	mild_typical	0.587464	0.731706	0.513271	0.801326	8.54187	M
319	mild_typical	0.592375	1.26733	0.348471	1.12232	6.52201	F
320	Atypical	-0.521354	-0.858342	0.486001	-0.457158	9.85886	M
321	mild_typical	0.0133788	0.752833	0.522294	0.0865877	12.5897	M
322	strong_typical	1.21832	1.44189	0.634928	-0.168358	13.428	M
323	mild_typical	-0.56176	-2.19861	0.302059	0.741013	5.22316	F
324	mild_typical	-0.0199257	0.0528658	0.568238	1.96747	11.5906	M
325	strong_typical	1.43899	2.90615	0.604727	0.638104	15.1457	F
326	Atypical	-1.48068	-1.79826	0.459275	0.335364	6.69343	F
327	strong_typical	0.918447	0.139528	0.65499	0.21671	15.0281	M
328	strong_typical	1.64589	1.67225	0.552192	-0.525364	12.7473	F
329	strong_typical	2.35711	3.39482	0.443941	0.697604	9.54808	F
330	strong_typical	1.21974	2.42042	0.614665	1.73288	15.5774	F
331	strong_typical	1.87363	2.5718	0.587207	1.67534	14.6454	M
332	mild_typical	0.917401	1.06638	0.530849	2.3834	12.784	F
333	mild_typical	0.436709	1.049	0.424605	0.69572	8.16942	F
334	mild_typical	-0.630838	-0.769055	0.429644	1.51395	9.62752	F
335	strong_typical	2.52161	4.343	0.483747	0.996749	10.8916	M
336	strong_typical	0.338826	1.30068	0.660911	1.32959	15.5309	M
337	mild_typical	1.49946	2.07774	0.427342	1.13818	8.32412	F
338	mild_typical	2.02595	2.95099	0.362676	1.27203	7.52706	F
339	strong_typical	2.22572	3.69357	0.513358	0.472598	12.8428	F
340	mild_typical	0.967356	0.768911	0.335492	0.130027	6.07935	F
341	strong_typical	1.47068	1.89566	0.69584	1.32345	16.2099	M
342	strong_typical	4.00379	6.01123	0.327125	0.721961	5.71919	F
343	mild_typical	1.34885	2.64698	0.323045	1.06986	7.05895	F
344	Atypical	-0.747702	-0.727968	0.625149	-0.445231	14.3928	M
345	mild_typical	1.48282	0.44781	0.544918	2.1333	12.9793	M
346	strong_typical	2.96002	4.90931	0.479525	0.726346	10.8587	F
347	strong_typical	0.70823	2.15873	0.500813	1.03075	11.6995	M
348	strong_typical	0.739148	2.01973	0.556198	1.55841	11.3581	F
349	strong_typical	1.69525	1.82211	0.5005	0.712316	8.59538	F
350	Atypical	-0.674518	-0.294727	0.637556	0.839975	16.9317	M
351	mild_typical	1.19678	2.13494	0.461787	1.31018	10.255	F
352	mild_typical	1.42372	2.44994	0.402115	1.01917	10.5958	F
353	mild_typical	1.47689	2.78374	0.456166	1.21347	10.2105	F
354	strong_typical	3.17244	6.5627	0.549518	0.788036	10.7023	M
355	mild_typical	0.379312	0.13299	0.357164	-2.40892	7.77131	F
356	mild_typical	1.03999	0.973208	0.607661	2.30651	13.1814	M
357	strong_typical	0.947474	1.76166	0.557533	0.562151	13.9046	M
358	mild_typical	0.810208	1.15909	0.475552	1.10707	9.29826	M
359	strong_typical	0.00195423	0.158432	0.668948	1.301	14.836	F
360	mild_typical	0.808735	1.86851	0.405064	0.95467	9.30559	F
361	mild_typical	0.440791	1.2099	0.436694	0.0199664	7.50233	F
362	mild_typical	0.796825	-0.0402844	0.470666	1.08616	9.84873	F
363	mild_typical	0.275233	1.14556	0.430357	-0.0670171	8.24499	F
364	strong_typical	1.95643	2.26947	0.508882	0.137409	9.37293	F
365	strong_typical	0.998024	2.14174	0.523319	0.831669	12.2931	F
366	strong_typical	1.68893	2.29085	0.564508	1.5741	11.2142	F
367	strong_typical	2.99702	4.65866	0.365441	1.56536	9.50807	M
368	mild_typical	1.14423	1.63602	0.44845	0.671639	7.10138	F
369	mild_typical	-0.140243	1.1496	0.43534	0.712549	8.55961	F
370	mild_typical	0.953762	2.72491	0.478243	1.5538	9.02224	F
371	strong_typical	1.56033	3.3127	0.652774	1.34473	15.2303	F
372	Atypical	-1.99073	-2.78906	0.4359	0.488577	8.5941	F
373	mild_typical	1.00557	1.44792	0.390754	1.0849	9.29179	F
374	mild_typical	1.09675	1.00843	0.382804	0.165056	8.55661	M
375	mild_typical	0.492449	0.653047	0.581493	1.82753	11.2374	M
376	strong_typical	1.27959	2.35527	0.51541	0.180282	11.5015	M
377	strong_typical	3.43027	4.09066	0.503203	0.195998	7.51028	F
378	mild_typical	1.57044	2.64396	0.403628	1.41296	9.92016	F
379	mild_typical	0.671954	1.24662	0.500798	0.537429	10.1796	M
380	strong_typical	1.78259	3.25508	0.674736	1.36833	15.6459	M
381	mild_typical	1.65627	2.49945	0.355453	1.75761	7.81496	F
382	mild_typical	0.422678	0.542599	0.506316	-1.65869	12.071	M
383	mild_typical	1.17719	1.76597	0.464951	0.384144	9.18042	M
384	strong_typical	1.54213	2.49013	0.661599	-0.184931	16.3593	F
385	strong_typical	1.39871	1.56511	0.551764	1.00015	12.3014	F
386	mild_typical	1.46199	1.87077	0.40928	0.295748	9.0309	F
387	strong_typical	2.93199	4.17201	0.456045	1.5902	10.9431	M
388	strong_typical	2.83062	4.92541	0.552153	1.92184	11.2637	F
389	mild_typical	1.68558	1.21116	0.436563	0.446581	8.37855	F
390	strong_typical	0.923904	0.899322	0.601118	0.972266	13.2477	M
391	mild_typical	-0.124152	0.401042	0.354807	0.351211	8.05962	F
392	strong_typical	1.25058	2.52079	0.612304	1.18613	12.5632	F
393	strong_typical	1.10274	1.91946	0.510944	0.462428	9.05367	F
394	mild_typical	1.05482	1.49029	0.472032	1.23948	11.3013	M
395	strong_typical	1.01064	2.24365	0.615312	0.210928	14.6095	M
396	mild_typical	0.0973506	0.444985	0.574687	1.32369	9.89319	F
397	strong_typical	1.14564	1.95714	0.586844	0.605611	14.2178	M
398	mild_typical	1.75987	2.56583	0.419101	1.2853	7.9556	M
399	strong_typical	1.75183	2.94205	0.660989	0.890474	15.739	F
400	strong_typical	2.16779	2.43842	0.494563	0.981835	11.3459	F
401	strong_typical	2.09851	2.98484	0.542285	1.65737	12.2169	M
402	strong_typical	2.81117	5.12205	0.528441	2.11965	13.2207	M
403	mild_typical	-0.0546907	0.300619	0.322891	0.526805	6.78932	F
404	mild_typical	0.562658	1.96283	0.494684	2.00314	9.89512	F
405	mild_typical	1.42067	1.88691	0.496459	0.99975	10.8208	M
406	mild_typical	0.904658	1.14323	0.404928	0.136685	5.98091	F
407	mild_typical	-0.309256	1.19026	0.451771	0.730688	9.57473	M
408	mild_typical	1.79438	2.66528	0.401421	-0.345572	7.79279	F
409	mild_typical	1.55935	2.21568	0.531068	1.22768	8.67724	F
410	strong_typical	1.4927	1.53169	0.557225	0.696851	13.3456	F
411	mild_typical	1.56904	3.50435	0.349751	1.45771	6.16835	F
412	strong_typical	1.26366	2.70423	0.494492	0.410644	10.5055	M
413	mild_typical	0.279014	0.387514	0.435125	0.33884	8.95457	F
414	strong_typical	2.42121	2.87666	0.467574	2.24614	11.6837	M
415	mild_typical	0.184741	0.647346	0.397379	1.51909	8.69805	F
416	mild_typical	0.502747	0.418315	0.531492	1.02453	9.36277	M
417	strong_typical	0.627805	1.00242	0.663102	1.3013	15.6607	M
418	mild_typical	0.910067	1.43438	0.490527	1.51056	9.43003	M
419	mild_typical	0.0454111	1.63433	0.395124	1.53015	7.40063	F
420	mild_typical	1.04455	1.38227	0.315507	0.889332	6.38672	F
421	strong_typical	1.4228	3.30085	0.633999	1.57584	15.9928	F
422	mild_typical	1.52949	2.06809	0.405355	1.16976	11.1405	M
423	strong_typical	2.03781	3.56448	0.469956	0.294023	7.78752	M
424	mild_typical	1.37006	2.99833	0.380307	1.10527	8.354	F
425	strong_typical	1.52813	2.20401	0.539905	2.41137	14.1374	M
426	strong_typical	1.0246	1.50604	0.546577	1.41511	11.723	F
427	mild_typical	1.99106	2.62049	0.33075	0.487814	5.69951	F
428	mild_typical	1.05376	2.24767	0.418511	1.42532	7.76837	F
429	mild_typical	-0.0352071	-0.0732191	0.597256	2.24275	15.5498	F
430	strong_typical	0.827107	2.04676	0.52546	1.19975	13.03	M
431	strong_typical	1.35921	3.02887	0.675877	1.30933	18.9505	M
432	strong_typical	1.89061	2.63381	0.539301	-0.337913	11.0362	M
433	strong_typical	0.81896	1.79241	0.695052	0.105861	15.1649	M
434	mild_typical	1.99326	2.51122	0.423026	1.4105	9.88423	M
435	mild_typical	0.346663	0.52579	0.504865	0.322662	11.4561	F
436	mild_typical	0.573709	1.70774	0.39879	0.854548	10.2674	F
437	strong_typical	1.15194	2.72476	0.586333	0.271229	11.5559	F
438	strong_typical	0.962444	2.1112	0.705715	0.774407	18.1397	M
439	mild_typical	1.36126	2.35107	0.448576	1.40693	9.42253	M
440	strong_typical	1.90361	3.97191	0.612874	1.94783	14.4859	M
441	mild_typical	0.984273	0.417861	0.353189	1.3494	7.55959	F
442	strong_typical	1.61566	2.03737	0.522389	0.042211	9.38285	F
443	mild_typical	1.35097	0.601136	0.419811	1.67093	8.86874	M
444	Atypical	-4.00756	-6.03425	0.490263	-1.11644	12.3367	M
445	mild_typical	1.95763	1.08543	0.469534	1.28573	10.47	F
446	strong_typical	0.423957	0.662485	0.616672	1.47586	15.4594	F
447	strong_typical	0.777922	2.41741	0.524806	1.77739	12.709	M
448	strong_typical	0.809735	2.29656	0.575698	1.428	15.4401	F
449	strong_typical	2.42256	3.12172	0.58029	1.56078	14.6402	M
450	mild_typical	-0.461982	0.799605	0.427792	0.809401	7.50268	F
451	strong_typical	0.959819	1.39788	0.731379	1.15645	18.5106	F
452	mild_typical	0.114022	-0.295649	0.501361	0.809134	8.26883	M
453	mild_typical	0.398849	0.637158	0.426511	0.443273	9.02665	M
454	Atypical	0.116623	-0.574428	0.622894	0.528719	14.725	F
455	mild_typical	-0.642371	-0.57946	0.444406	1.3761	9.73002	F
456	mild_typical	0.269952	-0.948657	0.417384	-2.3503	11.8307	M
457	strong_typical	1.17665	2.81371	0.53838	0.291386	12.7085	F
458	mild_typical	0.281069	-0.0352117	0.467964	1.47325	8.08455	F
459	mild_typical	1.73723	2.30741	0.248579	1.28519	5.33138	F
460	mild_typical	-0.69149	-0.134397	0.530299	-0.112815	9.40544	F
461	Atypical	-1.05983	-0.949012	0.477609	-0.294639	10.1684	M
462	strong_typical	1.87237	3.02825	0.575246	2.01706	12.2074	F
463	mild_typical	0.100553	-0.457645	0.475677	0.142925	8.18685	F
464	mild_typical	1.06261	1.18572	0.445287	0.893104	9.79663	M
465	strong_typical	3.06447	4.7439	0.665341	0.25138	15.1212	M
466	mild_typical	1.27525	2.09754	0.284674	1.39113	6.20001	F
467	strong_typical	1.44472	2.53216	0.709337	2.5361	17.767	M
468	strong_typical	1.4493	2.92858	0.526532	0.829538	10.8013	M
469	strong_typical	2.50908	2.60872	0.553271	1.98386	12.4656	M
470	strong_typical	1.62228	1.08401	0.544223	1.616	11.1846	M
471	strong_typical	3.38805	4.20076	0.476164	0.81405	11.9688	M
472	strong_typical	2.33538	4.50611	0.386647	0.392394	9.10642	M
473	mild_typical	0.717124	1.23411	0.545115	2.24776	10.6175	F
474	mild_typical	-0.886695	0.00433433	0.533897	1.07147	10.2699	F
475	strong_typical	2.54847	3.66085	0.472812	0.420661	12.9155	F
476	strong_typical	0.952707	2.20496	0.554566	1.45629	11.732	M
477	Atypical	-0.370971	-0.66255	0.663765	-0.786517	15.7507	M
478	mild_typical	0.839717	0.329871	0.365062	1.34509	8.3926	F
479	strong_typical	2.79207	3.92169	0.387585	1.59664	11.0359	F
480	mild_typical	1.38517	2.88287	0.367104	1.38726	7.5724	F
481	mild_typical	0.73381	1.17356	0.29506	0.323015	5.30531	F
482	Atypical	-2.27627	-2.42392	0.420326	-0.325949	10.8906	M
483	strong_typical	1.55045	2.11758	0.512574	1.38148	12.9457	M
484	strong_typical	2.74236	3.65576	0.451027	1.67757	10.2323	M
485	strong_typical	2.29115	3.55346	0.41357	0.986613	10.4522	F
486	mild_typical	0.209774	-0.101076	0.523015	-0.00412951	10.3807	F
487	mild_typical	0.786229	1.67048	0.388108	0.366135	6.25429	F
488	strong_typical	2.77488	3.80793	0.604472	2.11108	15.9124	M
489	mild_typical	0.133374	0.382377	0.485249	0.876142	9.62129	F
490	mild_typical	0.598401	1.34079	0.413224	1.09047	7.87536	M
491	strong_typical	2.5203	4.3596	0.604782	0.334298	12.1164	M
492	Atypical	0.424497	0.454962	0.657366	-0.275035	14.2882	M
493	mild_typical	1.8104	1.92132	0.533998	1.26518	9.9449	M
494	Atypical	-1.02865	-1.29488	0.428965	0.261495	8.51202	F
495	strong_typical	1.52439	1.32586	0.538734	0.305329	11.5223	M
496	strong_typical	2.31883	4.19509	0.381176	0.770866	9.27885	M
497	mild_typical	1.09953	2.25371	0.345609	0.891922	5.21521	F
498	mild_typical	1.51999	2.59632	0.310588	1.42825	5.55255	F
499	strong_typical	1.20881	2.22823	0.520631	0.574048	10.2313	F
500	strong_typical	1.24988	2.80738	0.521255	1.05062	12.2772	M
501	mild_typical	1.10672	1.96212	0.398928	-0.117081	11.3349	M
502	mild_typical	0.723829	1.33234	0.532945	1.73207	11.2428	F
503	strong_typical	2.9324	4.19929	0.449668	1.32487	12.3332	M
504	mild_typical	1.02947	1.92399	0.397787	1.41541	7.50817	F
505	mild_typical	0.866604	1.44544	0.585979	2.28805	12.5209	F
506	strong_typical	0.970826	2.8328	0.719479	0.394372	16.2031	M
507	Atypical	-0.89857	-1.35696	0.473012	-0.21738	7.84493	M
508	strong_typical	1.08211	1.93116	0.574564	1.58008	12.7779	F
509	strong_typical	0.90926	1.5599	0.496497	0.374496	13.1235	M
510	strong_typical	1.22739	1.54391	0.633394	0.476396	14.6116	M
511	mild_typical	-0.288711	0.440425	0.444424	1.33867	9.27542	F
512	mild_typical	1.53895	1.48964	0.500928	1.28749	10.6811	M
513	mild_typical	1.04227	1.54941	0.460716	0.513517	10.3548	M
514	mild_typical	-0.195584	-0.393723	0.470274	1.69168	11.0066	F
515	strong_typical	2.88624	4.14071	0.526195	-1.04635	12.9158	M
516	mild_typical	1.01932	0.0578154	0.518574	0.865991	10.1337	F
517	mild_typical	1.248	3.07091	0.473263	1.13777	8.82246	M
518	strong_typical	2.29835	2.3851	0.505866	1.17955	9.22237	F
519	strong_typical	1.33071	2.35966	0.538566	1.04956	11.3877	F
520	mild_typical	0.77812	1.64634	0.459847	1.01758	9.98388	F
521	strong_typical	1.39795	2.66095	0.650191	1.59991	14.5253	M
522	strong_typical	0.70462	0.792637	0.536722	1.34806	11.8286	F
523	strong_typical	1.68609	3.17241	0.518913	0.862481	11.4658	F
524	strong_typical	2.23787	3.47326	0.479003	1.11296	9.67543	M
525	mild_typical	0.523267	0.848287	0.39036	1.25642	8.33018	F
526	mild_typical	1.20506	1.65761	0.351064	0.595832	6.82554	F
527	mild_typical	1.36599	1.99118	0.463372	1.72056	8.29948	F
528	strong_typical	3.64334	5.14971	0.400412	0.410609	10.0859	F
529	strong_typical	2.74434	4.42671	0.517746	1.28631	11.7959	M
530	Atypical	-1.44408	-2.87915	0.386599	0.3448	7.34407	F
531	mild_typical	1.19049	1.75186	0.444997	1.01013	7.53626	F
532	Atypical	-1.11267	-0.806197	0.43791	-0.144784	8.09289	F
533	mild_typical	0.91531	0.593929	0.356198	0.691984	7.28288	M
534	mild_typical	0.758516	0.68364	0.412758	1.68952	7.43771	F
535	strong_typical	2.78443	3.36975	0.445795	1.92641	8.60063	F
536	Atypical	-1.25368	-1.17569	0.555427	-0.332786	9.42695	F
537	mild_typical	1.47203	2.87934	0.368345	1.00387	7.90061	F
538	strong_typical	2.51314	3.42045	0.408178	1.36473	9.42849	M
539	strong_typical	0.659689	1.79741	0.534248	1.06564	12.0004	F
540	Atypical	-0.0098292	0.117819	0.61139	0.0349307	14.0723	F
541	strong_typical	3.29948	4.19356	0.490046	1.07852	8.99161	M
542	mild_typical	0.376691	1.04863	0.49112	1.11515	10.6621	F
543	strong_typical	0.801918	0.599975	0.622287	1.40615	14.1862	M
544	mild_typical	0.395683	0.517944	0.564805	0.750668	10.3354	F
545	strong_typical	2.9651	3.8955	0.597509	1.45485	15.6786	M
546	mild_typical	-0.504516	-0.636517	0.380114	1.25271	6.56823	F
547	strong_typical	1.28319	1.72973	0.514132	0.537959	8.07758	F
548	strong_typical	1.6778	3.17747	0.519689	0.941561	11.7513	M
549	mild_typical	1.25115	3.02968	0.453162	1.69967	8.8295	M
550	mild_typical	0.972908	1.42619	0.393338	1.43463	7.19867	F
551	mild_typical	0.888408	1.01863	0.43261	1.29914	10.9553	M
552	strong_typical	0.345853	1.47299	0.577911	0.803655	11.217	F
553	strong_typical	2.24199	3.41755	0.388627	0.169597	8.81405	M
554	strong_typical	0.165887	0.78791	0.627642	1.46552	17.4929	F
555	mild_typical	1.26044	1.25382	0.462811	1.51475	11.3273	F
556	mild_typical	1.20757	1.22185	0.448441	-0.598752	9.11748	F
557	mild_typical	-0.808926	-0.215534	0.259821	0.891637	4.37588	F
558	Atypical	-0.954714	-1.29078	0.411952	0.458412	7.72931	F
559	mild_typical	0.429062	1.11189	0.433729	-0.299636	9.88182	F
560	Atypical	-0.946159	-0.600274	0.571103	-0.0572256	12.1855	F
561	Atypical	-0.847561	-0.452946	0.613915	-2.4243	14.0619	M
562	strong_typical	2.40412	2.07421	0.46384	1.87169	12.8531	M
563	strong_typical	1.90557	1.5087	0.572261	-0.257903	13.1846	M
564	strong_typical	1.46519	3.18992	0.605733	0.500522	14.0566	M
565	strong_typical	2.54964	3.25111	0.471374	0.493857	10.0815	M
566	mild_typical	-0.316918	0.211737	0.468671	-0.300418	7.45842	F
567	Atypical	-1.35884	-2.1142	0.543242	-0.174183	11.7716	M
568	strong_typical	2.99946	4.61605	0.539538	1.70975	12.3066	M
569	mild_typical	1.95052	1.89247	0.461924	0.0122489	11.1695	F
570	mild_typical	0.997602	1.292	0.46188	-0.245024	8.21403	F
571	mild_typical	2.0797	2.31017	0.413273	0.869488	8.17467	F
572	strong_typical	2.81715	2.25433	0.636102	0.357921	18.9052	M
573	strong_typical	1.23164	1.51717	0.691343	-0.372793	16.1996	M
574	mild_typical	2.04176	2.86492	0.441642	1.08996	8.22072	F
575	mild_typical	0.635005	0.998462	0.464191	0.370718	8.84388	F
576	mild_typical	-0.139927	-0.0327044	0.56785	1.6585	13.2679	M
577	strong_typical	1.86431	3.12721	0.607069	-0.112255	12.5562	M
578	strong_typical	1.92207	3.69398	0.528303	0.343174	9.95664	F
579	mild_typical	0.066554	0.734948	0.469892	1.27913	11.7296	F
580	strong_typical	0.73917	2.05516	0.601251	0.273593	14.3782	M
581	strong_typical	1.94154	2.06305	0.442683	0.000242418	7.68658	F
582	mild_typical	0.506982	1.67952	0.530501	2.1172	11.9997	F
583	mild_typical	1.11036	1.06586	0.445599	1.0634	9.58104	F
584	Atypical	-1.22153	-1.27266	0.63824	1.11219	16.0195	M
585	strong_typical	3.92415	4.59117	0.421051	-0.00756074	6.86361	M
586	strong_typical	3.01325	4.69079	0.357141	1.36495	8.21906	M
587	mild_typical	0.994891	2.37238	0.484239	1.23309	8.21897	M
588	mild_typical	0.0894482	0.98958	0.407196	0.539843	6.92606	F
589	strong_typical	1.04663	2.63597	0.656525	0.928841	13.9786	F
590	strong_typical	1.91456	3.07999	0.515869	-0.527317	10.9928	M
591	strong_typical	1.72362	2.47739	0.493343	1.86808	9.33336	F
592	strong_typical	2.60131	2.61013	0.454935	-1.26386	10.4122	M
593	strong_typical	0.897378	1.59525	0.572814	0.631178	12.156	M
594	mild_typical	1.67494	0.890946	0.389937	-0.197595	9.55135	M
595	mild_typical	0.217473	1.4209	0.502366	0.271502	8.57864	F
596	mild_typical	0.593347	1.96899	0.457788	1.35364	10.1966	M
597	strong_typical	1.94053	2.92907	0.516343	0.396933	11.6577	M
598	strong_typical	2.58376	3.21519	0.391814	2.97452	9.32439	F
599	strong_typical	0.905243	2.87613	0.53311	2.18933	11.8296	M
600	mild_typical	1.5067	2.70993	0.500359	1.37781	9.63375	M
601	strong_typical	2.39433	2.91661	0.656203	1.70416	15.3787	M
602	mild_typical	1.20423	1.79118	0.458982	0.869006	8.12427	F
603	strong_typical	2.13721	3.17133	0.535033	2.11109	12.7367	F
604	mild_typical	0.7562	1.39252	0.36632	1.25221	7.19576	F
605	mild_typical	-0.0829017	0.931899	0.521148	1.5376	8.98787	F
606	strong_typical	0.664137	1.74053	0.610055	-0.414225	15.9668	M
607	strong_typical	4.19015	4.96885	0.458997	1.14776	8.79564	F
608	mild_typical	0.854333	0.936228	0.51434	1.11101	9.00123	F
609	strong_typical	1.61412	2.10915	0.726005	2.01815	19.9796	M
610	mild_typical	0.860284	1.04196	0.464321	1.08291	6.33035	M
611	mild_typical	0.918004	2.05681	0.386952	1.12975	7.44237	F
612	mild_typical	1.57541	2.90757	0.434041	1.11339	9.30586	F
613	strong_typical	2.2481	4.17913	0.510586	1.13526	13.1128	F
614	strong_typical	1.42712	2.69551	0.657106	0.0301935	15.9818	F
615	strong_typical	1.61839	1.59815	0.435098	2.08413	8.77722	M
616	Atypical	-0.418426	-0.254418	0.517621	0.227795	12.7543	F
617	Atypical	-1.30617	-1.31903	0.45474	-1.13203	10.3006	F
618	strong_typical	1.98787	2.43922	0.455035	2.43066	12.395	M
619	mild_typical	1.19402	1.72498	0.417222	0.360552	10.2288	F
620	strong_typical	0.962124	3.0248	0.60936	0.747619	13.9179	F
621	mild_typical	-0.0380732	0.455444	0.431581	1.9916	8.72642	F
622	strong_typical	3.6657	5.29555	0.430176	-0.247665	7.23106	M
623	Atypical	-1.02485	-0.287916	0.546952	-1.20456	15.5614	M
624	strong_typical	0.692485	2.49985	0.594012	-0.168332	15.5786	M
625	strong_typical	0.976232	1.08781	0.462194	1.78935	12.3356	M
626	strong_typical	2.74079	3.56637	0.385045	1.20198	9.14328	F
627	mild_typical	0.196488	0.504076	0.542155	0.970044	10.0667	F
628	strong_typical	2.36612	3.17281	0.440563	0.480524	9.9113	F
629	strong_typical	2.17893	2.99223	0.470674	0.540551	9.37537	M
630	mild_typical	1.57113	2.57801	0.409903	1.34773	10.3162	M
631	strong_typical	1.22718	2.44465	0.526757	0.297835	10.5647	F
632	strong_typical	0.476524	2.61546	0.546866	0.520949	11.6768	M
633	strong_typical	1.5645	3.04708	0.468752	0.785245	9.67306	F
634	strong_typical	3.16787	3.86999	0.479689	0.527299	10.2755	F
635	strong_typical	2.26178	2.57839	0.45786	2.19259	10.4332	F
636	strong_typical	2.13844	3.03045	0.597694	2.18657	17.4279	M
637	mild_typical	0.487966	2.12151	0.445223	0.748651	8.01471	F
638	mild_typical	1.5905	3.19462	0.374257	1.38232	7.9535	M
639	mild_typical	0.406895	0.760067	0.43274	0.468014	9.20559	M
640	mild_typical	1.20114	2.36806	0.331713	0.301647	6.752	F
641	mild_typical	-0.0298655	0.492476	0.545002	1.07924	10.7432	M
642	mild_typical	1.58705	2.96817	0.475557	1.39202	9.05033	F
643	mild_typical	1.33665	0.438604	0.539896	-0.172384	10.4607	F
644	strong_typical	1.35169	3.05812	0.503333	0.0801909	10.6588	F
645	strong_typical	0.489567	1.90707	0.629185	1.77557	14.8222	M
646	Atypical	-0.575764	-0.994151	0.491446	-0.805703	10.1444	F
647	mild_typical	1.37352	2.53556	0.436665	1.35811	8.15703	F
648	strong_typical	3.26262	2.83099	0.486394	0.680318	9.99771	M
649	strong_typical	1.47825	2.7429	0.431048	0.112587	8.03108	F
650	strong_typical	1.04358	1.44939	0.549479	0.794154	14.7854	M
651	mild_typical	2.37006	3.4612	0.379437	0.706815	7.09551	F
652	mild_typical	2.52793	3.3646	0.352188	2.26589	7.20393	F
653	Atypical	-3.10611	-4.11293	0.431791	0.500679	9.58802	M
654	mild_typical	1.7415	2.08684	0.347994	1.57652	7.59938	F
655	Atypical	0.00116955	-0.122044	0.572091	0.499609	12.2264	F
656	mild_typical	-0.00171302	0.486554	0.470377	0.141255	9.43597	F
657	mild_typical	-0.040155	0.737568	0.492232	0.0434657	10.6785	M
658	strong_typical	2.61152	3.71482	0.583534	1.38656	13.2173	M
659	Atypical	-1.0297	-1.96632	0.623217	0.431375	15.7312	M
660	strong_typical	1.42963	2.24912	0.658111	-0.515084	15.5354	M
661	mild_typical	0.323217	1.28474	0.385237	0.45898	8.13633	F
662	mild_typical	0.314588	0.80484	0.455097	0.418949	10.6847	M
663	mild_typical	0.910166	1.58285	0.442954	0.723489	7.0095	F
664	mild_typical	0.682094	1.3447	0.448489	1.39223	6.96748	F
665	strong_typical	2.15468	2.63526	0.534241	1.29258	12.2484	M
666	strong_typical	2.06077	4.07936	0.463846	0.856615	8.41654	F
667	mild_typical	-0.517727	-0.178884	0.531324	-0.0338387	8.60838	F
668	mild_typical	0.263682	1.14708	0.467417	-0.578445	9.42291	M
669	mild_typical	0.586029	0.678685	0.400868	1.05938	8.35498	F
670	mild_typical	1.173	1.11048	0.318093	1.4545	9.07503	F
671	strong_typical	2.30358	4.41564	0.426284	1.19928	11.0889	F
672	strong_typical	2.53068	3.38801	0.577755	0.238362	16.2853	M
673	Atypical	0.570607	1.06457	0.655366	-0.895415	14.0885	F
674	mild_typical	0.281836	0.240752	0.387079	1.27441	8.60516	F
675	strong_typical	2.171	4.12217	0.45366	3.08793	10.8326	F
676	mild_typical	1.13897	1.59494	0.44828	0.752761	8.24899	F
677	strong_typical	1.0276	1.13713	0.590925	1.95343	14.0218	M
678	strong_typical	1.90657	1.83097	0.616586	0.744713	16.4976	M
679	strong_typical	0.405641	1.11747	0.706747	1.18949	19.3729	M
680	Atypical	0.226489	0.567177	0.57374	0.569799	12.1247	F
681	strong_typical	0.714948	2.19342	0.57198	1.5172	12.2232	F
682	strong_typical	1.1917	3.37955	0.547386	1.63522	13.7441	M
683	strong_typical	1.96801	2.06315	0.457977	2.06152	9.52329	F
684	strong_typical	0.729056	0.914486	0.592126	0.246224	11.3774	F
685	mild_typical	1.1205	1.72201	0.458585	0.0312339	11.2651	M
686	mild_typical	-0.440343	-0.372543	0.378288	0.920096	7.54335	F
687	strong_typical	1.90628	2.03197	0.477384	0.950649	11.9029	F
688	mild_typical	0.457752	0.712578	0.423311	1.19368	8.97038	M
689	strong_typical	2.16458	3.60987	0.65884	1.33998	18.2794	M
690	strong_typical	2.72764	2.49045	0.445712	1.12218	8.77964	M
691	strong_typical	1.62165	2.74712	0.503861	0.629385	12.1806	M
692	Atypical	-0.287725	-1.4528	0.546398	-0.097402	10.899	F
693	mild_typical	1.1071	1.04645	0.533298	1.36983	9.44143	M
694	mild_typical	1.46341	1.66201	0.498947	0.932394	9.52149	F
695	strong_typical	1.0599	0.301301	0.641726	0.0469498	17.1097	M
696	strong_typical	3.21319	5.14462	0.533643	0.644264	10.3055	M
697	strong_typical	0.841	2.05061	0.504721	0.228954	10.5889	F
698	strong_typical	1.52659	2.05432	0.708141	0.718772	16.0551	F
699	strong_typical	3.38576	3.84289	0.704689	0.458446	16.6467	M
700	mild_typical	1.94835	2.63915	0.320217	1.68352	6.48844	M
701	mild_typical	1.30571	1.76271	0.480247	0.0867403	11.7682	M
702	strong_typical	0.51163	1.4268	0.505321	0.955943	13.0831	F
703	mild_typical	1.92427	3.58131	0.431598	1.25032	8.03582	F
704	strong_typical	2.52661	3.60021	0.529041	0.493668	11.9255	M
705	strong_typical	1.79987	1.77146	0.535564	0.421793	9.36038	M
706	mild_typical	0.471143	1.15424	0.434663	1.74428	7.52486	F
707	strong_typical	3.43343	4.2142	0.590394	2.43419	15.2386	M
708	strong_typical	0.837003	1.62362	0.532727	1.10647	12.2385	F
709	strong_typical	1.43855	1.51399	0.400246	1.93138	12.3535	M
710	strong_typical	0.959432	1.37338	0.580939	0.1884	13.0324	M
711	mild_typical	1.18188	1.52522	0.473846	-0.116868	8.15333	F
712	strong_typical	0.656497	0.571732	0.519634	1.10308	11.2087	F
713	strong_typical	1.17977	2.94796	0.517515	0.877597	10.8445	F
714	strong_typical	1.19199	1.25466	0.623593	0.288293	11.2519	F
715	mild_typical	0.963444	1.78654	0.265286	0.312541	6.51826	M
716	mild_typical	1.16879	1.50962	0.516183	1.47186	9.1903	M
717	mild_typical	0.270117	0.931414	0.494434	0.738187	10.6561	M
718	mild_typical	0.665949	1.37204	0.419486	1.326	9.29195	F
719	mild_typical	-0.251296	-0.104464	0.517138	0.389641	9.15622	F
720	strong_typical	3.60252	5.79513	0.592265	1.63289	16.4271	M
721	mild_typical	0.294612	0.215799	0.441935	1.05702	7.89109	F
722	mild_typical	-0.83529	-0.7604	0.592581	2.10393	13.7416	M
723	strong_typical	2.03685	2.62198	0.452924	1.98674	10.5084	M
724	strong_typical	0.591786	1.99834	0.634043	1.4492	15.5653	F
725	mild_typical	1.43003	1.89697	0.433156	1.03341	7.75834	F
726	mild_typical	0.28601	0.943668	0.359961	0.473463	6.66033	F
727	strong_typical	1.06902	1.45579	0.532645	1.13376	11.135	F
728	strong_typical	1.95444	4.02561	0.39172	0.361204	9.24738	M
729	strong_typical	2.77896	2.7259	0.383035	0.190501	10.6294	F
730	mild_typical	-0.0639345	0.345013	0.417849	0.0809154	7.12852	F
731	Atypical	0.461312	0.516655	0.562312	0.613437	12.4723	F
732	mild_typical	-1.10231	-1.23541	0.540514	0.854992	6.14204	F
733	mild_typical	1.03336	1.6836	0.405945	1.00453	10.1427	M
734	mild_typical	0.282889	0.609168	0.558735	1.79131	11.8992	F
735	strong_typical	2.24052	4.06103	0.406594	-0.0490023	5.83905	M
736	strong_typical	1.44312	1.11441	0.490146	0.440567	11.4136	M
737	mild_typical	0.323279	0.908075	0.309857	-0.225005	4.21947	F
738	mild_typical	0.833837	2.30294	0.415044	0.815005	6.65942	F
739	mild_typical	0.660844	1.03873	0.439825	0.993907	9.13883	F
740	mild_typical	1.45535	2.58424	0.389862	1.11104	8.10788	F
741	strong_typical	0.338061	1.09506	0.699346	1.44847	17.2121	F
742	mild_typical	0.782137	0.934823	0.509291	0.670117	9.99659	F
743	strong_typical	2.99085	4.69669	0.371814	0.830552	7.78111	F
744	Atypical	0.0981417	0.167411	0.609912	0.354083	14.8974	M
745	mild_typical	-0.595693	0.394465	0.612085	1.60102	13.5889	M
746	strong_typical	0.677988	1.12064	0.699658	0.0343085	15.4504	M
747	strong_typical	2.10597	3.66082	0.449556	-0.0850699	6.89348	M
748	Atypical	-0.255334	-1.13309	0.579509	1.15076	11.1038	F
749	mild_typical	0.19871	0.110484	0.282493	0.625944	8.21336	F
750	mild_typical	2.41435	2.81789	0.335813	1.95659	9.08147	F
751	Atypical	-0.92336	-0.278251	0.535969	0.306375	10.5185	F
752	strong_typical	2.37927	4.13828	0.382039	1.89392	9.19637	M
753	strong_typical	0.14672	-0.0391688	0.697767	1.38665	15.4265	M
754	Atypical	-1.96315	-1.58934	0.452698	-0.493365	11.8748	M
755	mild_typical	1.70339	2.65116	0.325341	1.43556	6.47606	M
756	mild_typical	0.572356	0.0725234	0.525606	0.590318	9.77112	M
757	mild_typical	0.328473	1.76703	0.496149	0.221722	8.76936	M
758	strong_typical	0.682302	1.21271	0.708458	0.196673	17.9299	M
759	strong_typical	3.22209	4.9577	0.346469	1.36612	10.8964	M
760	mild_typical	1.25514	2.01562	0.332507	-0.0257627	8.15346	F
761	strong_typical	2.54898	4.54644	0.641969	1.60657	14.9983	M
762	strong_typical	1.05811	1.82298	0.518496	0.437983	9.59364	M
763	Atypical	-3.3854	-3.68768	0.639704	-1.24496	13.8265	M
764	strong_typical	0.724577	2.46877	0.439526	0.526614	10.7656	F
765	strong_typical	2.04587	3.24404	0.564538	1.34189	13.4566	M
766	Atypical	-1.08121	-0.794418	0.667348	0.308941	14.81	F
767	mild_typical	0.86431	1.96818	0.529201	-2.77894	14.9748	F
768	strong_typical	1.69276	2.12373	0.601575	1.59952	14.5815	M
769	mild_typical	1.33237	2.9289	0.368293	1.22509	7.95873	F
770	strong_typical	2.786	3.92026	0.466707	0.657973	8.63769	M
771	strong_typical	1.79379	2.66528	0.472057	1.00976	10.8286	F
772	strong_typical	2.11642	3.32816	0.606206	0.898865	13.8998	M
773	mild_typical	0.943941	0.712859	0.546468	0.318854	9.63833	F
774	mild_typical	1.17541	1.35538	0.458167	1.13339	8.91126	M
775	strong_typical	2.57704	3.93799	0.396913	1.40218	10.3898	M
776	mild_typical	1.2611	1.60757	0.484507	1.33904	8.82046	F
777	mild_typical	1.38999	1.78545	0.347294	0.843905	6.78695	F
778	strong_typical	2.13376	4.12545	0.44279	-0.18613	12.1015	M
779	strong_typical	1.87207	1.60306	0.52227	0.721501	8.67547	M
780	strong_typical	1.41659	1.5896	0.473951	3.36452	10.362	F
781	strong_typical	2.53635	3.54464	0.584471	1.05564	14.2321	F
782	strong_typical	1.12477	2.41886	0.489726	0.629381	10.5301	M
783	strong_typical	1.74757	2.80279	0.497234	0.63421	10.5847	F
784	strong_typical	1.4228	1.86365	0.659496	1.04977	12.2191	F
785	strong_typical	1.60783	2.25537	0.578776	1.74926	12.1982	F
786	strong_typical	0.479858	1.27336	0.625861	0.833147	17.428	M
787	mild_typical	-0.505295	-1.09971	0.456472	1.31349	11.4221	F
788	strong_typical	1.87197	3.06858	0.497325	0.2305	9.9451	F
789	mild_typical	1.7355	2.58691	0.478801	1.26645	9.02514	F
790	mild_typical	1.64749	2.59614	0.532444	1.34866	9.39146	M
791	strong_typical	1.72647	2.1149	0.616077	0.958266	16.469	M
792	strong_typical	1.53216	2.68272	0.48442	0.596337	10.3425	F
793	mild_typical	1.60088	2.12004	0.372779	1.38499	8.08269	F
794	strong_typical	0.507881	1.19284	0.623819	1.07167	14.6424	M
795	Atypical	-2.75729	-4.43689	0.435002	0.824438	9.25551	F
796	strong_typical	2.62467	3.38644	0.69795	0.647441	16.5121	M
797	mild_typical	0.255839	0.373885	0.430104	0.766931	9.20924	F
798	strong_typical	2.44433	4.35078	0.430066	1.32186	10.4572	M
799	mild_typical	1.42075	2.03783	0.536473	1.50475	10.2246	M
800	mild_typical	0.835011	1.15758	0.449712	-0.281065	7.87127	M
801	strong_typical	1.25528	2.66852	0.524559	1.37176	14.1597	M
802	strong_typical	1.99923	2.9022	0.50928	0.781561	9.97614	F
803	mild_typical	0.945749	0.961607	0.402269	1.23457	7.0836	M
804	mild_typical	0.765192	1.63759	0.322374	-0.0324267	8.19515	M
805	strong_typical	1.62025	2.54295	0.436214	1.9879	12.6416	F
806	strong_typical	2.44636	4.78821	0.389476	0.430496	6.63571	F
807	mild_typical	0.206693	-0.240379	0.489242	0.726039	9.20072	M
808	mild_typical	0.768241	0.663939	0.426808	0.0820502	10.9926	F
809	mild_typical	0.742313	1.10924	0.46724	0.685595	6.88169	F
810	mild_typical	0.168876	0.901928	0.489275	1.32563	10.3002	F
811	strong_typical	1.74937	3.38715	0.455618	0.912155	8.61181	F
812	strong_typical	2.78678	3.74955	0.566388	0.18181	13.0801	M
813	strong_typical	1.88004	3.52479	0.468132	-0.160972	10.6503	M
814	strong_typical	1.49759	2.45966	0.548666	1.75996	14.2525	M
815	strong_typical	1.6698	2.14259	0.599557	1.90932	14.5168	M
816	strong_typical	0.881458	1.01381	0.620916	1.1868	14.1528	M
817	Atypical	-0.630368	-1.66711	0.612506	0.562962	13.4466	F
818	Atypical	-1.69899	-1.68967	0.554584	-0.349146	10.2413	M
819	strong_typical	1.10479	1.54671	0.667792	1.861	18.1271	M
820	strong_typical	1.47376	3.37439	0.510291	-0.581711	13.3059	M
821	mild_typical	0.247473	0.309619	0.529845	0.415247	10.2143	F
822	strong_typical	3.06936	3.85809	0.404116	-1.14671	10.1819	M
823	strong_typical	1.9179	2.91679	0.511976	2.69297	13.3892	M
824	Atypical	-0.546439	0.465875	0.582046	0.371373	12.5314	M
825	mild_typical	0.434237	-0.572508	0.336625	-0.479191	7.79519	F
826	mild_typical	0.4712	1.28368	0.40683	0.280969	7.2512	F
827	mild_typical	1.26904	1.74399	0.429284	0.854689	9.5368	F
828	mild_typical	0.961014	1.24602	0.367898	0.800004	6.62705	F
829	mild_typical	0.779236	1.1955	0.491502	0.381067	10.6403	M
830	mild_typical	-0.237172	0.452517	0.320704	0.437833	5.57959	M
831	strong_typical	2.57313	4.54149	0.450014	-0.419566	10.0791	M
832	strong_typical	1.96166	3.15669	0.494978	0.43255	12.6058	M
833	mild_typical	1.18977	1.4723	0.383009	0.95795	11.8619	F
834	strong_typical	2.89437	4.74776	0.50096	1.57061	11.3706	F
835	mild_typical	1.4062	2.29194	0.43752	1.31199	9.68513	M
836	strong_typical	1.40238	1.58109	0.515731	1.27804	15.6464	M
837	mild_typical	-0.460275	-0.459148	0.513675	0.510871	9.22974	F
838	strong_typical	2.29985	4.02958	0.525003	0.738321	8.95271	F
839	mild_typical	0.0492415	0.0201158	0.509382	0.898962	8.99276	F
840	mild_typical	0.450965	0.370608	0.542883	0.295179	10.346	M
841	strong_typical	1.66299	2.18546	0.484248	1.25443	13.675	M
842	strong_typical	1.45161	2.14998	0.509894	0.746282	11.956	F
843	strong_typical	1.46849	3.17868	0.614277	-0.0973003	14.6312	M
844	strong_typical	1.70146	1.7343	0.549208	0.757793	11.9326	F
845	mild_typical	0.325846	1.41847	0.455165	1.54121	7.74159	F
846	mild_typical	1.95186	2.62966	0.377357	0.629979	7.29467	F
847	strong_typical	2.65023	2.62179	0.542397	0.667473	9.73452	M
848	mild_typical	0.0453575	1.98552	0.474411	0.238396	10.8739	F
849	strong_typical	1.50476	2.74206	0.63229	1.53029	16.3709	M
850	strong_typical	2.49023	4.50115	0.539853	1.04081	10.0345	M
851	strong_typical	2.42887	3.72113	0.540405	2.74969	14.2664	M
852	Atypical	-1.84303	-2.52379	0.512116	0.171956	10.973	M
853	strong_typical	1.16882	2.03861	0.542157	0.502823	9.58397	F
854	strong_typical	0.684265	2.14319	0.640711	0.113748	14.4454	M
855	mild_typical	0.875	1.14887	0.468714	0.74685	9.16656	F
856	strong_typical	1.81202	1.61413	0.513465	3.39799	13.7736	M
857	strong_typical	0.393645	0.998944	0.646615	0.781829	17.1264	M
858	mild_typical	-0.881882	-0.814208	0.44335	1.54384	12.2176	F
859	strong_typical	1.32364	2.6182	0.412475	2.45472	8.43519	F
860	mild_typical	-0.155241	0.509529	0.497772	0.51515	9.77833	M
861	strong_typical	2.25322	3.92952	0.456873	0.999363	9.63374	F
862	strong_typical	1.41432	2.50512	0.463854	2.16666	9.05517	F
863	strong_typical	1.59785	2.44374	0.601944	0.587559	15.933	M
864	strong_typical	3.15343	4.54498	0.492335	1.83971	11.7087	M
865	strong_typical	1.007	2.0929	0.619963	1.1515	13.1342	F
866	mild_typical	1.10193	1.03162	0.482339	0.295504	6.93847	F
867	strong_typical	2.35338	3.55505	0.49878	0.591583	11.152	M
868	strong_typical	2.18732	2.12445	0.6731	0.897051	16.3245	F
869	mild_typical	2.10548	3.06273	0.321743	0.275407	5.49845	F
870	mild_typical	-0.0669455	0.175973	0.312317	0.420683	5.1752	F
871	strong_typical	2.4936	3.12547	0.576074	1.14555	12.1263	M
872	mild_typical	1.53039	2.61086	0.451501	1.07383	9.09516	F
873	strong_typical	2.38385	2.65978	0.657275	2.44642	17.0917	M
874	strong_typical	1.45967	3.27728	0.53661	2.03663	13.4257	M
875	strong_typical	2.44416	2.66707	0.415207	0.918574	9.39434	M
876	mild_typical	0.461482	0.920006	0.528022	0.188627	11.2854	M
877	mild_typical	0.194767	0.74749	0.521465	0.840522	11.8646	F
878	strong_typical	1.66056	3.07714	0.577418	0.81446	11.2495	M
879	strong_typical	3.12616	4.59243	0.479287	1.87608	10.5999	F
880	strong_typical	1.76383	4.04146	0.530078	-0.39142	12.0388	M
881	strong_typical	2.2786	2.38373	0.711653	0.802832	18.5196	M
882	mild_typical	0.655231	0.850406	0.415465	0.829131	7.83426	F
883	mild_typical	0.788168	1.10955	0.417618	0.992462	8.5019	M
884	strong_typical	1.81692	2.22758	0.68603	0.26605	18.107	M
885	strong_typical	1.18436	2.05794	0.511302	0.360704	10.9895	F
886	mild_typical	1.45971	2.3681	0.375145	-0.286699	8.67585	M
887	strong_typical	2.02203	2.65986	0.489004	0.696234	12.344	M
888	strong_typical	1.89832	2.64493	0.60879	0.622113	16.0137	M
889	mild_typical	-0.742695	-0.508632	0.372135	-0.367186	8.09027	F
890	Atypical	-1.2615	-1.76381	0.527207	-0.395366	13.3456	M
891	mild_typical	0.770697	1.64867	0.44558	0.614428	7.73287	F
892	strong_typical	1.41097	2.64666	0.493733	0.0818867	7.96062	F
893	strong_typical	2.06188	3.2717	0.432617	0.840933	10.4894	F
894	strong_typical	2.67866	5.40196	0.398258	1.85553	10.0563	F
895	mild_typical	0.749989	1.74174	0.475836	0.682847	11.5507	F
896	strong_typical	1.51631	3.66039	0.715393	1.10147	18.4369	M
897	mild_typical	0.398412	1.31201	0.52964	2.26658	12.5956	M
898	strong_typical	1.65105	2.70385	0.496866	-0.0955089	10.0668	F
899	Atypical	-0.586049	-0.70309	0.583261	0.716679	13.9893	F
900	mild_typical	-0.0294737	0.0857716	0.546347	1.45217	11.6689	M
901	mild_typical	0.582633	1.10915	0.36834	1.44888	5.7365	F
902	strong_typical	2.27362	3.69491	0.585307	1.1095	11.3425	F
903	strong_typical	0.312929	-0.171735	0.676129	1.43196	17.219	M
904	mild_typical	1.4261	2.27922	0.396409	1.28943	6.89546	F
905	strong_typical	1.97251	3.19741	0.470666	2.02821	10.427	F
906	Atypical	-1.08435	-1.69994	0.653428	1.13952	16.2464	F
907	strong_typical	1.40937	2.53429	0.520179	1.13305	10.7602	M
908	mild_typical	1.29867	2.22102	0.305659	0.471585	8.54967	F
909	mild_typical	0.588291	1.03921	0.398741	1.53171	6.85313	F
910	strong_typical	1.83413	2.59747	0.601562	0.151101	13.2621	M
911	Atypical	-1.12978	-1.3979	0.494166	-0.339463	10.5242	M
912	mild_typical	0.691589	2.17652	0.332028	1.10482	6.8996	F
913	mild_typical	0.798412	1.24966	0.47578	0.384905	11.1037	F
914	strong_typical	2.17064	3.82415	0.549837	0.108981	12.474	M
915	mild_typical	0.462895	-0.0112389	0.532614	0.980985	10.7621	M
916	strong_typical	2.08153	2.12378	0.488772	1.79266	10.1208	F
917	mild_typical	0.866002	1.93392	0.380138	1.51522	9.46488	M
918	strong_typical	2.00066	2.86389	0.494989	-0.261432	11.2576	M
919	mild_typical	0.684882	1.55203	0.381646	0.7867	9.29167	M
920	strong_typical	1.28314	2.55846	0.510616	1.35469	12.9463	F
921	mild_typical	-0.144445	0.131554	0.453901	0.926107	8.14836	F
922	mild_typical	0.911506	2.54979	0.449991	-0.201924	8.06367	F
923	strong_typical	1.25696	2.6232	0.520436	0.488668	11.2507	F
924	Atypical	-0.166772	0.00708278	0.54359	0.980736	13.1275	F
925	mild_typical	1.16529	1.82467	0.444398	0.25171	9.60443	M
926	strong_typical	1.89845	3.10644	0.469417	1.72512	7.27721	M
927	mild_typical	1.14438	1.22584	0.465062	0.944143	7.68689	M
928	strong_typical	1.2959	3.52002	0.440272	2.02969	6.80882	F
929	Atypical	-0.683372	-1.21147	0.452043	-0.0534051	10.5957	F
930	strong_typical	0.942062	2.04391	0.603173	0.520237	13.2312	F
931	strong_typical	3.14524	6.46437	0.460366	-0.0810226	9.30497	M
932	mild_typical	1.02964	0.593371	0.474735	0.434563	9.33887	F
933	Atypical	-0.169408	-0.173071	0.628823	0.621587	14.435	M
934	mild_typical	0.0351063	0.887184	0.443997	0.483555	9.05941	M
935	mild_typical	1.09642	1.60524	0.423365	0.864322	6.11895	M
936	strong_typical	0.843334	2.09094	0.497162	0.88355	10.2182	M
937	strong_typical	1.71778	3.75096	0.431174	1.2794	9.9773	F
938	mild_typical	0.273299	0.773043	0.382182	0.223696	8.50186	M
939	mild_typical	0.426573	0.693738	0.443865	0.547059	10.1862	F
940	strong_typical	3.42588	3.77696	0.439959	1.4307	11.0622	M
941	strong_typical	1.9317	2.76972	0.492223	2.20675	13.0443	M
942	Atypical	-1.27639	-1.72353	0.385996	-0.490324	9.33576	F
943	Atypical	-0.726161	-0.52655	0.4657	-0.00798705	9.7681	M
944	strong_typical	0.862909	0.905771	0.561388	1.25907	14.1757	F
945	mild_typical	0.389323	0.700988	0.530906	1.07473	9.34219	F
946	mild_typical	0.832611	1.564	0.363884	0.337238	7.59178	F
947	mild_typical	1.77372	2.91777	0.29061	-0.0357304	5.16588	F
948	strong_typical	1.39731	2.47987	0.528375	0.565351	11.3553	F
949	mild_typical	1.10652	2.09884	0.461644	1.24388	8.9615	F
950	mild_typical	0.34741	1.47355	0.531494	1.6145	12.3737	M
951	strong_typical	2.62934	4.01208	0.520056	1.13104	13.4495	M
952	mild_typical	1.09705	0.842266	0.447131	1.82145	10.3592	F
953	strong_typical	2.2516	3.2538	0.542178	1.38077	12.148	F
954	mild_typical	0.740023	1.35454	0.411479	0.302656	10.1479	M
955	strong_typical	3.26006	3.32213	0.430579	2.07918	10.1655	M
956	mild_typical	1.97801	2.39116	0.37258	0.962121	9.16355	F
957	mild_typical	0.398602	0.201984	0.378432	-0.285021	6.96601	F
958	strong_typical	2.53533	3.14669	0.50441	1.2578	11.0525	M
959	strong_typical	0.844347	0.853097	0.439025	2.01367	12.3363	F
960	Atypical	-2.26562	-3.17133	0.630434	0.295743	12.9703	M
961	strong_typical	3.73864	6.23231	0.516794	2.10575	10.71	M
962	strong_typical	0.779599	1.7042	0.661411	1.54514	15.0519	F
963	strong_typical	1.46501	2.28755	0.568016	1.27888	12.3036	M
964	mild_typical	0.720223	0.878427	0.36717	0.555462	8.90625	F
965	mild_typical	0.187424	1.40798	0.462568	-0.0358682	10.4436	M
966	strong_typical	1.54881	1.5283	0.509127	1.64006	12.7839	M
967	strong_typical	1.29869	0.770273	0.699625	0.517973	17.3443	M
968	strong_typical	2.43125	4.09429	0.489848	1.66163	11.7187	F
969	mild_typical	1.46168	2.49323	0.402328	1.01489	9.97585	F
970	Atypical	-0.741203	0.691012	0.695641	-0.303148	14.7326	F
971	mild_typical	1.25307	2.68662	0.43472	0.584612	10.5915	M
972	strong_typical	1.12868	1.46264	0.509964	0.544007	9.80289	F
973	strong_typical	2.24191	3.42106	0.463616	1.19088	14.0343	M
974	strong_typical	1.55433	2.94777	0.468347	0.275206	8.34737	F
975	strong_typical	1.34077	1.65592	0.631721	0.966986	14.5647	M
976	mild_typical	1.53139	2.48316	0.480299	0.776449	9.40913	M
977	Atypical	-0.0400545	-0.192074	0.638565	-0.721767	14.3189	M
978	strong_typical	1.50774	1.67073	0.740695	0.985666	17.7754	M
979	strong_typical	1.21685	3.07132	0.523316	1.03474	11.5624	M
980	Atypical	-2.28499	-2.7482	0.565116	-0.701469	16.9131	F
981	strong_typical	2.96289	4.30679	0.480564	1.68963	10.892	M
982	strong_typical	0.352783	1.6465	0.611347	1.52647	17.2799	F
983	mild_typical	0.124298	-0.212447	0.392876	0.261927	7.91667	F
984	strong_typical	0.836817	2.61778	0.474745	0.761964	10.8415	M
985	strong_typical	1.579	1.32667	0.578907	1.74879	14.069	F
986	strong_typical	1.55933	2.1394	0.598784	1.80635	14.3429	M
987	strong_typical	1.90855	3.01825	0.523928	1.27565	14.5501	F
988	mild_typical	0.658924	1.97393	0.476604	1.81078	10.957	M
989	strong_typical	2.29169	3.0415	0.438075	0.106499	10.0795	M
990	mild_typical	1.17514	1.49916	0.441876	0.329031	10.2862	M
991	mild_typical	-0.0402048	0.0520312	0.443501	2.4559	11.3024	F
992	strong_typical	2.05194	3.3091	0.539174	0.83025	10.9886	M
993	mild_typical	1.75538	2.05972	0.430321	1.52233	8.80727	F
994	strong_typical	1.22977	2.31701	0.563259	1.04255	15.6895	M
995	mild_typical	0.141946	0.966653	0.505357	0.884448	10.749	F

## Sheet: Fig_3A
Fig_3A_Participant	Fig_3A_Language_Lateralization_2_Phenotypes	Fig_3A_G1_Cont_Asym_Std	Fig_3A_G1_Default_Asym_Std	Fig_3A_G1_DorsAttn_Asym_Std	Fig_3A_G1_Limbic_Asym_Std	Fig_3A_G1_SalVentAttn_Asym_Std	Fig_3A_G1_SomMot_Asym_Std	Fig_3A_G1_Vis_Asym_Std	Fig_3A_Sex
1	Typical	-5.19277	2.20329	0.96444	-0.276563	0.691449	-0.330094	0.204471	M
2	Typical	-2.68925	-1.53936	0.03898	6.64199	1.73864	-0.8526	-1.67674	F
3	Typical	-0.697255	4.41601	-3.17529	0.844613	-4.0195	1.32917	2.88773	M
4	Typical	-4.39715	-1.01611	14.0588	-2.72168	-0.877666	4.28522	2.58629	M
5	Typical	-3.86949	6.32678	-2.2997	16.3308	0.867622	-0.391305	4.64772	F
6	Typical	-3.96733	3.29931	8.48528	0.801608	5.28692	-1.84049	5.64388	M
7	Typical	-5.72557	0.951765	7.88681	10.6785	-1.1053	-1.08535	-0.985621	M
8	Atypical	-12.791	1.53526	5.73756	10.0094	-0.410933	-1.96112	1.08899	F
9	Atypical	-4.59702	3.99608	3.79425	2.47829	-3.57025	-0.479381	-0.536518	M
10	Atypical	-10.1728	0.45289	4.20143	-1.06236	-6.82266	-1.4864	-1.65397	M
11	Typical	-6.65976	5.91285	1.33513	10.8893	-0.795245	0.406038	-0.262546	F
12	Typical	-7.23303	8.02891	7.35017	4.47879	0.221415	1.70035	2.47936	M
13	Typical	-14.3077	-1.91003	1.67465	7.44182	2.02406	-0.82209	-0.142505	M
14	Typical	-12.8942	0.522504	1.89538	0.893056	2.34131	0.771857	3.29441	M
15	Typical	-3.6608	4.02776	4.02296	-2.0736	2.57756	0.962402	3.17837	F
16	Typical	3.68343	0.713379	1.81903	-1.28678	0.40077	-2.65107	0.518354	M
17	Typical	0.421332	4.89774	7.15042	0.824115	15.0495	1.7275	5.48347	M
18	Typical	-6.6822	4.74218	6.39967	13.5765	0.485385	1.90498	2.80266	M
19	Typical	-0.0878144	-1.65167	11.0448	8.04577	1.68762	-0.467843	0.562164	F
20	Typical	-1.77027	4.60133	10.0237	16.0893	5.10528	-0.84637	2.88556	F
21	Typical	-5.51	3.65344	3.48475	4.94185	2.84514	0.175472	-1.04845	F
22	Typical	-10.3293	1.50968	0.0960783	-3.42629	3.19201	-1.41211	-0.416041	F
23	Typical	-3.58475	-2.34732	3.80819	18.2487	-2.43918	-0.548619	3.14898	F
24	Typical	-10.1195	3.66783	2.28252	8.10868	-0.678636	-2.31145	3.00318	F
25	Typical	-8.02853	4.83873	-0.207435	0.310271	-3.16597	1.79302	2.20938	F
26	Typical	-8.12788	3.48131	1.69086	7.11152	6.24465	-0.913403	-1.38477	M
27	Typical	-2.78363	8.31067	2.81484	11.1854	8.85202	2.45252	5.29342	M
28	Typical	-0.775598	10.8331	11.613	5.83196	11.0904	-1.08941	4.15798	F
29	Atypical	-10.8521	5.95406	3.44135	5.41815	-1.16234	0.599938	0.544214	F
30	Typical	-7.76071	1.8637	-5.16181	-0.24515	-2.55609	-1.67801	3.89487	F
31	Typical	-8.84561	-2.22641	-2.92546	10.6579	-5.1227	-0.783141	0.962205	M
32	Typical	-3.98128	1.9586	1.12464	5.75724	0.814717	-0.478602	2.93896	F
33	Typical	-2.71334	8.4141	10.5894	4.00187	1.05283	1.92152	1.79298	M
34	Typical	-9.91305	6.41058	3.54079	-0.640865	-3.40948	-0.175626	1.02452	F
35	Typical	-11.0406	1.65755	4.22422	-4.7397	-2.73661	-1.73745	3.06912	F
36	Typical	-6.62979	-2.02051	4.80307	8.79878	-3.41055	-0.131054	2.24467	M
37	Atypical	-16.1993	-9.71657	-3.04793	7.82395	-6.39033	6.21407	-0.495612	F
38	Typical	-4.42859	-0.610188	-0.191471	3.64554	3.69224	-3.00624	1.28512	M
39	Typical	-11.3985	2.1542	1.95212	12.3137	1.53216	-2.78065	-0.894814	F
40	Typical	-7.1006	0.502419	1.13229	4.63022	4.62128	0.63747	1.1636	M
41	Atypical	-9.85352	3.13011	6.56248	-8.95256	-3.48849	2.4979	1.77359	F
42	Typical	-5.64158	-2.4389	6.01448	-2.42086	-2.79283	-0.931494	0.864498	M
43	Typical	-6.2871	2.31304	6.80653	13.8336	-4.4806	0.164011	1.13512	M
44	Typical	-6.89965	0.889572	1.71328	-5.95228	-3.61503	-0.151008	-1.38827	M
45	Typical	5.73448	2.46425	1.60011	3.74474	3.05214	0.589586	2.91214	M
46	Typical	-3.63219	1.86652	4.21926	6.88485	-1.64785	2.64137	-2.39967	F
47	Typical	-11.4348	4.67992	3.54206	0.733716	-3.09877	-0.870039	3.87193	F
48	Typical	-3.28095	1.23335	7.72058	7.08348	-1.78022	-0.554956	0.186244	M
49	Typical	-12.5402	-5.41059	-1.44608	3.0038	-2.20381	-0.459549	-0.149559	M
50	Typical	-1.08068	1.34584	4.53397	7.27361	3.65822	-3.23195	3.58209	F
51	Typical	-16.0665	-6.45941	0.866354	12.7379	-3.49581	0.922838	2.76861	F
52	Typical	9.20147	4.28751	6.06871	2.1927	3.74642	-4.11493	2.78827	F
53	Typical	-20.0646	-8.07122	-3.29284	1.84513	-1.02934	-2.54477	0.666461	F
54	Typical	3.17874	1.55812	11.7933	3.01596	7.32083	-0.346879	5.21115	M
55	Typical	7.76747	14.3706	7.61152	26.5475	9.56867	12.3629	4.84924	F
56	Typical	-3.15084	3.53932	0.409229	7.98607	-2.11496	0.166296	2.0088	M
57	Typical	-8.09885	2.94316	0.826283	-8.78496	3.29833	-1.53472	1.9611	F
58	Typical	-11.8708	-0.658895	3.99948	1.38648	-2.00245	3.91359	-1.92946	F
59	Typical	-9.67844	-1.55447	-1.63738	-4.02662	-0.96616	-0.463427	-2.60155	M
60	Typical	-6.64995	0.511281	4.78045	8.12508	-6.01977	-2.46522	2.28814	F
61	Typical	-3.45976	5.84282	12.3321	5.01294	-2.48802	-0.319427	2.20022	M
62	Typical	-4.56632	4.33337	7.17923	0.254765	1.48336	0.763569	2.2508	F
63	Typical	-11.1464	0.131551	4.98534	10.5885	-5.39483	-0.621169	-0.50545	M
64	Typical	-2.68866	3.28197	1.44525	0.253127	3.25337	0.0346232	4.03443	F
65	Typical	-13.1781	-7.14039	0.0194326	-6.25744	-1.51743	1.08151	0.667848	F
66	Typical	-5.5204	2.95153	10.3448	-6.18333	1.60829	-1.34323	2.48383	M
67	Typical	1.47537	0.523225	9.42978	7.91316	-1.0674	-0.82074	2.1821	M
68	Typical	-7.53566	7.11268	13.5951	3.35926	4.84793	0.667067	3.482	F
69	Typical	-8.62823	4.30636	5.63283	3.97951	7.64107	-1.06405	0.150805	M
70	Typical	-11.7091	2.09796	-1.21141	6.24033	-1.56599	-1.36091	2.59165	F
71	Typical	-2.57821	0.952526	5.16394	-0.777305	9.87882	1.38594	1.82036	M
72	Typical	-3.29385	1.33414	5.87559	1.18435	2.42941	-1.2805	-0.270282	F
73	Typical	-4.20569	6.52272	12.6405	-2.1007	-0.565254	3.50349	2.34449	F
74	Typical	-1.34169	6.98835	7.12301	21.4983	3.04151	0.565256	3.72469	M
75	Typical	-2.90619	0.892373	4.73499	11.2488	2.29245	0.972968	1.93323	M
76	Typical	-5.15314	-4.53625	2.62984	-1.52529	1.16238	0.714501	1.17203	M
77	Typical	-3.67818	-2.07957	7.16368	3.41698	-0.0907175	-1.04562	7.90923	F
78	Typical	6.21294	3.36193	1.97902	-1.88321	3.94751	1.42809	-0.320271	F
79	Typical	-7.16715	-2.42465	5.91162	10.0605	-6.01598	-2.49752	1.49278	F
80	Typical	-9.16515	4.20968	5.78267	3.53414	1.33427	-0.805757	1.03381	F
81	Typical	-13.1382	-3.27321	0.228829	-2.74948	-7.61513	-1.47683	-0.758411	F
82	Typical	-18.4023	-5.49325	-4.43965	-13.1458	-6.22067	-5.41899	6.04862	F
83	Typical	-4.60969	-1.21049	6.59726	-0.543385	-0.544724	-0.100807	4.11977	M
84	Typical	8.33767	7.23151	11.3069	11.8581	3.85559	-0.443281	4.26482	F
85	Typical	-2.37784	-2.6527	3.00968	-5.70112	1.07231	-1.89614	2.08049	M
86	Typical	-2.8401	-6.66767	2.55109	-4.46084	-3.2688	0.240651	-0.0958672	M
87	Typical	-9.37479	0.55018	-1.01662	2.8397	-6.57531	-0.0567543	3.48053	M
88	Typical	-1.86016	2.2911	10.2219	-2.32535	8.82648	-0.259802	2.57726	M
89	Typical	-2.64692	1.70706	2.905	-9.57637	1.72314	-0.400733	0.399899	F
90	Typical	-15.1154	-5.91848	2.85595	-6.22374	6.1216	1.92847	-1.72096	F
91	Typical	-0.287038	9.27864	5.37914	9.74936	4.54706	0.645439	4.41077	F
92	Typical	-3.06781	2.92392	6.29222	5.10138	0.822357	-0.186833	4.54477	F
93	Typical	-6.79613	3.0461	6.23863	22.9928	8.92534	-1.23178	4.62515	F
94	Typical	-3.66993	-2.30279	-1.42603	-3.83635	2.77653	0.956038	-1.15384	F
95	Typical	-8.41621	-1.7955	0.722518	1.88164	-0.0316449	-1.8136	0.439684	M
96	Typical	-15.2779	-0.963516	5.36878	-2.2133	1.56366	1.83311	3.142	M
97	Typical	-11.1638	-1.71667	4.37276	-2.09096	1.21905	0.32078	2.32428	M
98	Typical	-3.31036	-1.3551	5.16695	9.94208	1.35785	-0.235255	2.0369	M
99	Typical	-3.10512	-0.896906	-0.259366	3.20003	10.4219	0.793349	-0.587814	M
100	Typical	-3.84346	-0.93048	15.0906	1.17438	9.80322	-0.0203958	2.58308	F
101	Typical	-4.37095	5.82609	5.66597	8.75898	3.42257	-0.797138	1.81119	M
102	Typical	-10.1164	-3.02141	-5.17032	1.9677	-1.82696	-0.327235	1.01277	F
103	Typical	-7.7538	-3.08908	7.05855	5.85291	-1.76519	-1.0522	2.69883	M
104	Typical	-13.0183	-2.3993	9.14852	3.01527	4.35403	3.49257	2.42763	F
105	Typical	-3.65575	2.77102	6.76501	-6.12737	-1.265	-0.749818	1.35092	M
106	Typical	-3.4854	2.7291	3.56789	5.0152	2.26115	-0.527358	1.4689	F
107	Typical	-5.77181	8.384	8.39	8.61277	-1.35145	0.026798	1.47596	M
108	Typical	-13.3472	2.45698	2.64565	5.4123	-1.25557	1.28492	2.28758	F
109	Atypical	-8.93133	2.9696	1.11923	-3.81192	4.74429	-0.638784	1.39563	F
110	Typical	-4.15172	-4.62538	1.73851	-6.69355	0.895996	-0.377858	2.81739	F
111	Typical	-8.77059	1.88256	3.24478	-2.18954	2.33951	-0.71063	2.44101	M
112	Typical	-11.1371	-0.0429429	-0.208348	14.9902	-0.0568661	1.31471	-0.959401	F
113	Typical	-1.73994	-2.99785	6.04855	-4.47943	1.31012	-2.6447	2.70622	F
114	Typical	-11.0886	2.54351	0.396281	-5.90621	-1.49971	1.7714	0.136631	F
115	Typical	-3.72959	-1.24406	15.6795	-5.75847	1.42074	2.8697	2.28284	F
116	Typical	-12.0428	0.156317	7.99305	-5.19813	-5.59681	-0.0647018	3.11097	M
117	Typical	-5.98329	2.7088	6.78525	7.34507	-3.07994	-0.0198551	4.12937	M
118	Typical	-15.3501	-0.316443	-2.50684	-11.106	1.40244	-0.155262	0.488587	M
119	Typical	-5.36288	1.72953	5.01306	3.42925	2.40358	0.0475277	-0.586948	F
120	Typical	-5.60723	0.288894	3.37465	11.7743	2.91147	-1.00608	0.911123	F
121	Typical	-2.40978	9.33387	6.97834	1.34121	4.51318	-0.317046	1.75169	F
122	Typical	-7.21046	-4.29925	3.46991	-4.96135	2.05169	0.303078	3.2762	M
123	Atypical	-10.5938	-5.11726	2.139	5.9421	-2.03433	-1.92063	1.17827	F
124	Atypical	-2.43687	-4.24645	-0.670018	-5.00541	-3.51081	0.00931299	3.59921	F
125	Typical	-3.3178	5.31541	3.67866	6.33377	-1.21212	0.567843	0.559294	F
126	Typical	-4.05911	0.0938341	4.4015	-1.14047	-14.4016	1.04927	2.23205	M
127	Typical	-7.02258	3.35098	1.44769	2.97797	5.64897	-0.985344	3.91878	M
128	Typical	-4.40001	-0.598636	5.82036	1.81419	2.79952	2.10972	-1.08772	F
129	Typical	-7.9118	-3.08986	1.33857	6.33253	1.90106	0.413955	4.87658	F
130	Typical	-4.80709	5.99961	9.83026	4.16474	2.37991	0.0932634	6.21905	M
131	Typical	-5.74587	-2.85516	2.11796	0.72846	-0.621063	4.02623	4.28309	M
132	Typical	-9.10108	-3.46679	1.48663	11.6691	-1.64761	-2.21209	-2.27691	M
133	Typical	-6.40711	1.90548	7.45738	-1.20032	3.69657	-1.40153	-0.100491	F
134	Typical	-12.3912	-3.12001	1.30271	11.5045	-0.59451	1.78484	2.64131	M
135	Typical	-17.8387	-0.360955	0.629253	-5.72277	-3.5093	3.60045	0.785473	F
136	Typical	0.283995	5.65939	1.70108	2.79172	6.12301	0.138653	-0.362299	F
137	Typical	-9.24646	-1.50056	0.0572668	-1.87247	-1.16235	-1.12535	-0.626362	M
138	Typical	-11.8541	-2.24834	-0.397069	15.3763	-1.33861	1.06988	1.61741	F
139	Typical	-9.24381	1.89652	7.04166	2.43468	3.77992	0.522245	0.969453	F
140	Typical	-10.0694	-3.19024	4.37111	3.15069	-0.50018	-0.865982	1.85459	F
141	Typical	-1.26941	3.11969	10.0478	5.07372	7.87424	0.840732	2.75579	F
142	Typical	0.836858	1.21598	7.63048	5.82735	3.64964	0.178836	0.330233	F
143	Typical	-7.15144	1.75166	3.80002	3.6077	2.89376	-0.31746	1.41938	M
144	Atypical	-13.7761	-1.64839	2.48704	-10.9754	-0.452305	-1.15186	-0.664688	M
145	Typical	-8.18877	2.1676	-0.920385	3.63206	-1.9356	-2.34421	-0.413499	F
146	Typical	-4.56253	0.946579	9.42878	6.1675	1.27255	4.03247	-1.09241	F
147	Typical	-4.38141	-1.36116	-1.4481	-0.671033	-1.47536	-1.29017	1.41434	M
148	Typical	0.803721	-3.76727	5.87496	-4.0455	1.56595	1.2611	2.07342	M
149	Typical	3.20981	4.75675	6.97544	-8.38831	-0.793681	-1.05538	2.82723	M
150	Typical	-6.32998	3.14889	6.43833	2.84146	-2.01606	4.41633	1.07611	F
151	Typical	-9.3353	1.06686	-0.0840624	-6.12597	-2.34391	-0.519748	1.56265	F
152	Typical	-2.60829	4.21551	13.8307	12.0751	7.11694	-0.540003	2.41198	M
153	Typical	-10.4249	6.1026	1.5809	4.12914	6.34737	0.560405	3.68773	F
154	Typical	3.27234	2.33555	4.36058	-3.74637	8.47897	1.56284	-1.16645	M
155	Typical	14.0769	9.33161	24.4006	22.6876	21.3297	29.2191	0.244562	M
156	Typical	-8.07547	-2.77526	4.06681	-6.54183	0.536822	-2.71158	2.90886	F
157	Typical	-5.74422	2.18693	5.87983	10.4673	-0.354432	0.173635	1.77408	F
158	Typical	-3.11751	-1.88356	-1.85265	-8.23622	-3.55191	-2.16759	-1.7859	F
159	Typical	-7.26972	0.847969	5.25354	0.896408	6.17795	0.899589	-1.8095	F
160	Typical	-9.17404	2.13983	2.43166	2.81092	-7.44315	1.019	1.03426	M
161	Typical	-6.32181	3.38325	0.724285	8.03295	4.00543	-0.17765	3.22296	M
162	Typical	-3.75762	3.37219	5.1297	2.87603	0.821347	-0.980645	2.10129	F
163	Typical	-8.65758	-0.547199	-1.03998	-11.15	-9.25715	0.447854	0.187346	M
164	Typical	-12.097	-0.350648	6.60099	-0.406192	-1.24974	1.14708	6.85026	M
165	Typical	2.86177	15.713	9.10027	18.4438	14.2321	7.72985	2.86831	M
166	Typical	-5.49773	8.57643	10.4705	-6.78697	4.97617	4.09326	3.36917	F
167	Typical	-0.606512	0.251263	4.59007	3.71217	-0.887595	2.45766	0.618918	M
168	Typical	-9.29674	-3.80023	2.8935	7.83995	-3.30789	-2.4787	1.57222	M
169	Typical	-1.13528	4.46158	18.483	3.54139	4.69459	0.84891	2.06829	F
170	Typical	1.09756	3.82638	5.67959	3.46894	1.66793	-2.22834	2.36736	M
171	Typical	-6.40261	3.38049	10.4744	-2.60987	-0.0399599	0.0788152	2.74478	F
172	Atypical	-5.34048	-8.0996	-2.76461	-5.51271	-8.54171	-0.292393	0.347693	M
173	Typical	1.30087	3.52547	5.88606	4.36388	5.23539	2.36912	3.25137	F
174	Typical	-0.644838	0.197874	14.972	-5.02596	0.632016	-2.55663	2.59066	M
175	Typical	-11.633	-3.0072	2.87308	-6.95705	4.26508	-2.94896	3.52693	F
176	Typical	-10.5937	-7.42746	0.506383	4.675	6.07978	0.757804	-0.569028	F
177	Typical	2.73758	4.90961	4.13697	11.9303	4.48198	-0.927498	2.51712	M
178	Atypical	-12.7806	-0.914684	0.131682	2.52642	1.67417	-0.596929	3.32428	M
179	Typical	0.322967	-0.379718	2.69167	7.47958	8.50262	-0.920285	0.464449	M
180	Typical	-5.18639	-2.05397	9.71948	3.68955	3.85137	1.86418	7.77734	F
181	Typical	-0.695721	5.9125	0.366273	11.3014	14.8197	-3.56638	-1.78944	F
182	Typical	-4.83259	-2.55502	-8.99716	1.86346	-4.62258	-4.85624	-1.05229	F
183	Typical	-14.0404	-13.3512	3.21626	-7.99479	-1.95356	-2.47132	-4.39729	M
184	Typical	-11.1679	0.456358	6.04357	-2.96953	2.54925	1.40919	-0.823839	F
185	Typical	-18.5146	-1.51985	-1.69681	8.84774	-1.30981	-1.94687	2.60252	F
186	Typical	-7.345	5.46818	3.40108	9.8592	-5.88511	-1.79762	1.57698	M
187	Typical	-3.96391	6.33501	4.16099	2.91005	0.95145	-3.47492	-1.31292	F
188	Typical	-8.66852	0.309511	0.298156	8.15842	-0.821007	-0.104582	-0.0362381	M
189	Typical	-9.56715	1.33839	2.27176	8.93311	1.01383	4.53128	1.95553	F
190	Typical	-2.75524	7.90377	1.85891	5.79311	1.62478	-0.0319046	0.179701	F
191	Typical	-3.57103	4.50703	0.804467	9.92576	4.95137	-0.923566	1.67707	M
192	Typical	1.01287	7.04999	2.54901	2.97121	-1.7175	-1.76761	-1.28073	F
193	Typical	-2.39611	5.31749	7.99963	-0.378001	6.55405	-1.53237	2.22344	F
194	Typical	-1.44293	3.6677	3.94901	2.10381	5.20213	0.894717	-0.211956	F
195	Typical	-4.73748	2.76212	4.58595	13.5599	1.2988	-0.509383	2.53795	F
196	Typical	-9.58561	2.886	-3.05806	-3.82242	-8.08671	-1.96994	-1.23403	F
197	Typical	9.67308	6.37376	11.4783	4.42664	3.50862	-0.754079	3.17092	F
198	Typical	4.37119	0.0403997	-2.46284	2.47716	4.8396	-0.0755086	-0.0855222	M
199	Typical	-9.34491	0.214485	5.43364	-0.824817	2.24366	-0.648757	2.69456	F
200	Typical	-1.04115	4.16615	-3.9013	-2.63016	-4.24302	-0.31877	-1.94378	F
201	Typical	-0.442596	4.4769	2.1922	9.05694	-2.51551	0.33211	3.83466	M
202	Typical	1.52035	7.06516	-1.44314	4.66449	1.84017	-0.49998	7.76185	M
203	Typical	-7.54548	7.06882	4.47163	7.13936	-3.36993	-1.46371	2.90414	M
204	Typical	-3.82493	7.29783	1.70977	4.0953	0.774054	1.61244	1.73483	F
205	Atypical	-8.3693	1.68649	3.38132	1.78486	-2.88772	-0.905891	1.1805	M
206	Typical	-6.41953	0.900743	11.3601	3.37775	2.66113	-1.02717	2.93889	F
207	Typical	1.90923	2.86253	11.8445	17.7546	-2.62948	-3.85431	2.44616	M
208	Typical	-6.7563	6.17515	6.4967	1.38527	0.353676	0.45753	2.84589	M
209	Typical	-8.95812	-4.8521	7.60663	-0.197671	-2.12312	-0.741164	1.89011	F
210	Typical	-8.18089	0.907325	4.83613	6.15163	3.25476	-1.96537	1.29694	M
211	Typical	-12.1531	-5.39073	4.62886	-3.67965	-4.24627	0.628349	3.75756	F
212	Typical	5.14231	3.26897	4.32744	11.686	3.27955	-1.37398	1.32499	M
213	Atypical	-14.8362	3.32283	5.78812	6.8734	-1.55365	-0.364709	1.13312	F
214	Typical	-7.00717	-0.865432	5.91052	1.72281	9.2392	-0.128381	0.986192	F
215	Typical	-6.68503	0.526522	-2.16222	1.05855	5.99143	2.24207	-0.702536	F
216	Typical	-6.92519	1.3691	11.048	9.03898	-1.77724	2.83351	7.27959	F
217	Typical	-6.13068	-1.53091	0.852211	2.51857	1.20665	-0.106762	-1.87044	F
218	Typical	-18.1504	-4.41716	-1.35376	-1.19419	-1.85855	3.00058	-3.1189	M
219	Typical	-12.5491	0.149108	5.70064	5.91016	7.44759	-2.69868	0.785608	F
220	Typical	-2.7961	0.67302	8.47447	6.11037	3.93229	0.250434	2.17286	M
221	Typical	0.62861	1.61943	11.1252	1.37953	1.15363	-1.25343	3.43695	F
222	Typical	-4.58224	9.12971	6.9957	10.0878	9.35558	8.16349	4.35589	M
223	Typical	-3.93743	1.73345	1.78619	-3.41607	2.3905	-1.45902	0.563395	M
224	Typical	-13.9322	0.0848283	-2.90665	0.651234	1.17059	-1.85221	1.74283	M
225	Typical	-5.32845	-0.767925	5.28281	5.26369	5.29569	0.485656	0.135946	F
226	Typical	-4.26673	-1.97998	2.20788	7.14394	-0.643325	0.220949	3.2764	M
227	Typical	-6.84664	2.94691	0.824742	10.6863	0.42819	0.922342	3.40861	M
228	Typical	-2.31217	-3.15917	3.61113	-5.78834	-2.18052	1.56767	1.69683	M
229	Typical	-6.10884	2.21891	0.948872	14.4174	-1.83482	0.679258	0.191013	F
230	Typical	-0.413043	5.6332	14.6172	12.2042	-2.06269	0.00791466	0.492341	M
231	Typical	0.626946	4.20516	6.47841	-10.4213	10.9644	-1.54576	2.21688	F
232	Typical	-15.2803	2.72419	8.03182	10.5346	4.22248	-3.50557	0.100881	M
233	Typical	-19.2728	-6.45126	-0.69971	-8.24121	2.21122	1.27089	1.25636	F
234	Typical	-1.84208	2.08091	3.62432	14.8073	3.29351	0.60863	2.45876	M
235	Typical	-12.7104	-0.518045	5.37213	0.846159	4.7471	-2.29026	1.65118	F
236	Typical	-2.3297	2.78201	4.30262	-3.43285	-8.03422	-1.0007	0.836629	M
237	Typical	-9.08583	8.96755	7.194	4.06946	-8.40085	1.11034	1.37537	M
238	Typical	-9.25344	1.5051	2.86564	-0.239232	4.84782	-0.773422	-1.41836	F
239	Atypical	-10.3173	-5.11707	-0.921441	-8.55963	-5.8938	-1.43831	0.566264	M
240	Typical	-5.546	0.30552	0.712612	13.2303	1.12852	1.18406	-0.335806	F
241	Typical	-8.10814	5.84875	12.7731	-4.21469	3.66687	3.67728	0.852284	F
242	Typical	-4.38816	5.51041	5.56585	-0.442287	5.03197	0.731813	-1.96179	F
243	Typical	-3.02874	2.21765	5.63365	7.93794	-2.09459	-0.676266	0.413079	M
244	Atypical	-7.78445	-2.10103	7.75299	3.53042	1.67495	-0.288638	0.465194	F
245	Typical	-1.29421	10.2296	-4.33663	5.54737	-2.85673	-1.61178	-0.434612	F
246	Typical	3.16199	4.33913	16.0926	9.79255	-1.00164	-1.66515	2.47721	F
247	Typical	-7.49212	3.7212	5.71749	7.04516	0.108414	-1.80436	-0.390852	M
248	Typical	-8.67203	1.87477	3.1056	-0.335234	-1.96509	-1.28308	-0.226269	F
249	Atypical	-4.49438	-2.8739	5.17602	-6.60616	4.21264	0.630787	3.25617	M
250	Typical	-4.67267	2.48009	9.90962	5.14031	-0.293904	2.58193	1.49516	F
251	Typical	-10.382	-5.96931	2.77762	-1.63227	3.41938	3.74867	3.65078	M
252	Typical	4.43434	8.36253	3.28571	8.73474	2.68243	-0.498983	5.04416	M
253	Typical	-4.98998	1.76169	-10.8595	7.52956	4.6301	-0.43083	-2.56775	F
254	Atypical	-7.77812	0.5043	8.89078	3.00499	-0.0572216	0.231211	0.997749	M
255	Typical	-8.60629	1.10596	-1.55718	10.3565	6.03874	1.74674	4.60444	F
256	Typical	-7.7809	-1.23555	1.78993	2.0691	4.3539	-1.14905	0.0110812	M
257	Typical	-3.14233	4.59463	4.60321	7.49426	1.32649	0.0651544	3.61676	F
258	Typical	-8.67477	2.01811	3.60601	-2.40224	0.456803	0.195723	3.67314	F
259	Typical	-1.09056	3.43186	3.12632	1.12886	-5.61929	-1.54579	-0.349215	F
260	Typical	-5.09956	4.26254	9.70713	6.66215	-1.51712	2.45684	1.66274	M
261	Typical	-6.11968	2.83473	6.80827	7.20239	-5.90372	-1.99253	1.53549	M
262	Typical	-5.43181	-3.79244	1.09211	6.84147	0.798838	-1.28495	7.73232	M
263	Typical	1.37639	2.9384	1.71213	-2.49049	0.771566	1.12703	3.60665	F
264	Typical	-7.1106	1.72838	6.58964	-0.718765	-4.0148	-1.31703	0.218116	F
265	Typical	-6.97766	4.91238	1.12212	0.991151	1.60468	-1.97169	-2.25544	F
266	Typical	0.975078	2.93331	3.97814	7.96263	2.47729	2.29662	4.53272	F
267	Typical	-0.824628	6.60647	12.2341	3.46339	6.70178	-0.182805	2.75648	M
268	Typical	-8.33233	-0.124361	6.32588	1.89454	5.03896	-1.0477	1.77708	M
269	Atypical	-4.39492	5.66298	5.00492	-2.59977	-2.10402	-0.697456	2.88117	M
270	Typical	-2.64886	5.85579	2.96479	8.71508	-1.33035	0.571118	1.27872	M
271	Typical	2.49195	10.8943	0.514012	11.0548	1.35841	-0.664828	2.69544	M
272	Typical	-8.62929	-1.96666	5.46713	4.65199	10.2722	0.23646	3.77883	F
273	Typical	-11.4107	5.98333	-3.70364	4.61678	-7.14879	-2.47705	-2.13683	M
274	Typical	-5.15608	-2.55541	9.66313	-3.71959	0.311104	0.593801	3.17088	F
275	Typical	-10.5209	-3.65622	5.91964	-1.21594	7.34766	1.61872	5.23811	M
276	Typical	-6.88753	4.01722	3.02857	10.0165	0.0631866	-1.00018	0.784109	M
277	Typical	-4.8601	3.06614	-1.84247	5.07113	6.40205	-1.3375	3.82079	F
278	Atypical	-8.99203	-0.021804	1.85845	7.83131	1.8083	-0.0665595	1.63501	F
279	Typical	-1.33763	10.9928	6.01295	21.0603	-5.89297	-1.16855	2.09513	F
280	Typical	1.37433	3.53564	3.95389	1.59627	8.68745	1.26968	1.0209	F
281	Typical	6.24705	12.6078	10.3393	3.44925	5.18511	2.31471	4.79382	F
282	Typical	-7.95313	5.01874	5.1198	-12.4057	-0.962081	-1.56116	-4.9929	M
283	Typical	-6.37927	1.88538	2.91296	8.46206	4.62939	0.257028	7.91885	F
284	Typical	-2.78683	4.19839	1.46695	4.78052	10.7958	-0.663479	3.03955	M
285	Atypical	-2.10546	-0.502839	5.93925	-1.6515	-2.12036	1.55154	0.276165	F
286	Typical	-8.23062	5.88342	13.597	11.833	8.9398	5.80031	4.76697	F
287	Typical	1.67178	6.59674	-0.0906483	9.35166	6.57507	0.539065	5.29373	M
288	Typical	-1.06498	13.2756	7.86776	26.012	-0.398461	1.06327	3.57234	M
289	Typical	-10.6722	-3.2358	6.23098	2.94359	1.76413	-0.708381	1.52301	M
290	Typical	-7.06492	5.49929	3.35126	2.60506	3.07153	0.332106	4.86925	F
291	Typical	-19.29	0.988195	5.38407	7.51545	1.12559	0.855654	7.36623	F
292	Typical	-6.52548	2.29414	-1.96581	1.34028	1.89661	3.64864	-0.742232	M
293	Typical	-13.6833	3.0526	2.08421	1.91333	-3.67873	-0.732627	1.16357	M
294	Atypical	-15.527	-8.21118	3.29555	-2.94298	-3.35647	-1.64145	1.54824	M
295	Typical	-2.95071	5.30469	10.0577	-2.08355	-2.08508	-0.862157	2.82364	F
296	Typical	-8.78693	-3.25325	-1.81981	0.103439	-2.874	-2.71493	1.12387	M
297	Typical	-10.711	2.85087	6.39617	-4.03943	2.43851	-0.290203	1.67256	M
298	Atypical	-8.90517	4.43236	3.09531	2.84601	3.23984	1.71645	1.92329	M
299	Typical	-4.0571	-4.55219	-0.787217	-4.58319	-0.528753	-1.68445	0.796064	M
300	Typical	-5.67637	1.84809	0.602083	4.00321	4.97052	1.73051	4.79168	F
301	Typical	-5.64909	5.66321	5.75411	13.6438	-0.509558	0.373068	1.38475	M
302	Typical	-5.53411	-3.9283	2.68185	12.8802	-1.3726	-2.12677	-1.74675	M
303	Typical	-3.08318	-2.80062	5.16095	-3.7611	3.78441	0.274712	-0.426662	F
304	Typical	-11.6401	0.338216	-0.594355	5.5889	-5.0319	-0.745045	1.89811	F
305	Typical	-0.134401	1.30584	3.24694	0.545898	5.28204	2.38553	-0.798306	F
306	Typical	-4.59702	4.45664	-1.54595	8.06013	1.8657	0.126323	-2.20014	F
307	Atypical	1.30096	3.55434	2.06784	2.331	2.89676	-0.0664651	2.49826	M
308	Typical	3.1343	1.25674	11.2909	-1.2168	2.0096	1.46255	2.05806	M
309	Atypical	-7.85084	-7.76169	2.48029	0.645778	-4.22726	-3.78248	-1.97181	M
310	Typical	-6.88371	-3.53543	5.41165	7.20218	9.08689	-2.61583	3.24107	F
311	Typical	-11.5302	-7.83091	6.8916	-1.71246	3.87114	-3.29134	-2.12406	F
312	Typical	-8.67032	-0.935976	17.4015	-1.21818	3.99691	8.09976	5.53601	M
313	Typical	-11.4738	2.782	-0.167441	0.0439226	3.88863	-0.819001	-4.65731	F
314	Typical	-13.9068	-4.59529	4.91506	-4.9541	0.79985	-1.34029	1.64392	F
315	Typical	5.65441	11.2601	7.42638	7.91116	3.27495	1.09009	2.4576	M
316	Typical	4.50643	0.723395	8.94023	-6.94008	-1.48855	0.817921	4.83258	M
317	Typical	0.660657	1.07936	8.96657	14.5999	-3.01775	0.536261	-0.767074	F
318	Typical	-1.85061	2.37581	3.14536	3.59118	5.4542	0.119705	2.4011	M
319	Typical	-4.35875	-2.40996	2.06395	7.59526	0.338257	-2.12027	2.10045	F
320	Atypical	-10.0384	-3.30099	-1.42472	-7.36895	1.36284	0.0470547	1.89377	M
321	Typical	-11.8762	2.3841	1.77668	-3.37376	0.933856	-1.30368	3.60452	M
322	Typical	-9.09827	3.02498	6.31272	12.957	6.25962	0.185797	4.72398	M
323	Typical	-18.0174	-10.3966	0.326101	1.68919	-3.36014	0.394121	-0.115178	F
324	Typical	-10.5006	1.24816	4.11717	9.89996	-1.3458	0.165916	0.866112	M
325	Typical	-10.2482	1.14033	10.2053	3.63116	-1.20064	-1.20131	4.07477	F
326	Atypical	-20.0023	-1.17831	6.98317	-9.61257	0.809196	3.23791	1.17792	F
327	Typical	-7.58134	1.00151	0.959595	-5.79141	-2.14744	-0.0441384	-0.665458	M
328	Typical	4.10069	5.76397	12.4274	-0.760896	4.50962	1.89136	0.718362	F
329	Typical	-8.53859	-2.9983	3.57589	-0.870138	-0.254322	2.68537	2.44695	F
330	Typical	-5.47206	-5.17403	2.79709	3.40726	-8.37284	0.410338	2.36823	F
331	Typical	-2.07577	7.39232	3.6083	9.78761	0.648655	0.44763	5.8083	M
332	Typical	-8.72403	-1.05278	6.42112	-5.12414	1.81428	-2.19888	2.33828	F
333	Typical	-4.97231	2.7527	7.83885	-4.77331	6.21532	5.61406	2.29883	F
334	Typical	0.290788	2.07543	1.47142	7.3554	6.15025	-1.83071	1.17103	F
335	Typical	0.665957	6.43623	3.23113	6.28524	7.05744	1.26537	1.3367	M
336	Typical	-3.69364	1.88024	2.05614	1.36771	4.66425	-3.85052	0.369288	M
337	Typical	-17.5555	-0.482734	14.9864	11.9301	3.2574	-0.94229	3.42079	F
338	Typical	-0.215149	10.0355	9.1882	15.0531	4.89912	-1.30982	0.773934	F
339	Typical	-5.02349	0.725089	2.79466	11.1779	6.25598	0.786834	2.16545	F
340	Typical	-0.982953	4.65503	0.482813	-12.5022	2.12846	0.853828	2.82824	F
341	Typical	-7.70253	1.55054	3.47525	2.61653	-2.0189	0.111598	0.110981	M
342	Typical	-10.5148	0.330235	0.427863	-4.15506	2.54172	1.85249	0.680896	F
343	Typical	-8.39414	-1.79221	5.64822	-0.773647	7.62092	0.360922	2.0234	F
344	Atypical	-3.3241	-2.69271	4.98101	2.06186	-0.86979	0.994642	1.64816	M
345	Typical	-5.21677	7.4056	14.0639	-10.6437	6.26996	0.293782	3.22679	M
346	Typical	-7.79182	5.63315	4.71291	8.33507	5.36928	1.71054	4.74179	F
347	Typical	-2.74726	1.01175	-1.54759	3.66082	5.27491	2.018	1.59527	M
348	Typical	-5.04847	-0.411161	6.4191	0.925562	-0.90026	-0.204957	1.71321	F
349	Typical	-5.90883	-9.66573	2.25838	6.56367	1.95135	2.23612	3.55512	F
350	Atypical	-8.91874	0.927113	-1.0136	5.00779	-2.66088	0.932316	-1.48662	M
351	Typical	-10.0532	-1.50067	5.85746	0.0149755	5.45928	0.66753	1.35848	F
352	Typical	-3.79711	1.60538	-1.03751	2.50523	3.56897	-0.169348	3.69507	F
353	Typical	-7.02611	-1.76689	-1.97108	1.07101	0.359447	0.616479	3.30363	F
354	Typical	-2.66815	0.674992	4.30626	9.83381	5.67284	0.251322	4.08465	M
355	Typical	-2.24689	-13.6626	-4.78747	-26.3118	0.0342837	-5.8087	-15.9237	F
356	Typical	-6.73796	0.757466	0.16523	1.43975	-3.47877	-1.03355	1.4084	M
357	Typical	-16.9513	1.73036	6.898	12.0119	-0.56686	-0.725668	1.75942	M
358	Typical	-5.52445	-3.40747	8.07413	5.00305	-6.64223	0.556943	2.2729	M
359	Typical	-6.23531	-6.45696	4.9253	-0.30494	-0.460558	0.309099	1.02496	F
360	Typical	-6.80555	4.71213	7.14101	-4.56539	9.52478	0.994083	5.98678	F
361	Typical	-12.2563	-0.94433	2.35167	-4.91439	-1.77845	-0.917876	1.85898	F
362	Typical	-5.42889	6.48671	-1.12961	13.7154	-2.06242	3.61417	3.40157	F
363	Typical	-2.05358	-0.0933803	0.237571	6.73827	1.63288	3.93461	2.03076	F
364	Typical	-3.88482	1.33396	7.66168	0.209078	0.881591	-0.964859	0.34748	F
365	Typical	-11.0026	1.43415	4.54814	-3.74926	-4.78405	3.27079	0.46713	F
366	Typical	-4.39263	-3.61214	-0.965619	1.72257	0.477356	-0.75251	-0.946758	F
367	Typical	3.47445	10.0902	11.5633	18.3609	10.5504	0.940548	4.38661	M
368	Typical	-10.909	0.747927	1.18078	10.5414	-0.219741	1.72061	3.65567	F
369	Typical	-2.41696	-2.79622	2.12129	8.94413	4.42565	0.382068	-0.024103	F
370	Typical	-9.37796	2.75716	1.21315	9.22783	2.62252	-0.394871	2.10421	F
371	Typical	-7.80893	2.13113	-0.865911	14.6005	0.62704	-0.116006	0.663483	F
372	Atypical	-5.17766	2.46263	7.75364	-2.58718	1.76475	-0.119354	0.0800736	F
373	Typical	-10.4507	-1.68078	4.95899	1.45418	5.02114	0.427572	-0.043051	F
374	Typical	-0.31305	14.0526	6.74513	5.52504	4.4058	0.342549	3.6715	M
375	Typical	-5.37929	0.317283	4.12762	9.82634	-1.46759	-1.37281	-0.775511	M
376	Typical	-0.740145	-1.95871	0.968164	7.66141	-3.92855	-0.823457	1.15617	M
377	Typical	-11.1322	-4.05064	-1.13082	-2.44484	-2.42184	-0.146549	1.20889	F
378	Typical	1.36527	8.73375	7.46007	4.46011	8.62932	-1.57968	4.52476	F
379	Typical	-8.61834	-2.28371	0.810604	4.53728	5.47289	-1.02123	4.57301	M
380	Typical	-9.15699	1.21733	2.88511	6.31395	0.354038	-1.28208	3.15243	M
381	Typical	-2.13559	8.02427	9.06972	9.03214	2.85588	1.25378	1.87555	F
382	Typical	-8.26813	0.947946	5.36569	2.74721	2.39818	1.51167	-0.208744	M
383	Typical	-11.8388	-0.942653	2.41036	-0.768102	-2.35333	-1.24844	-2.37104	M
384	Typical	-8.94219	-0.302264	6.57334	4.29103	-2.31979	-0.67832	-1.04547	F
385	Typical	0.974296	1.55288	1.28263	-3.53644	-1.44364	0.514275	-0.619913	F
386	Typical	-7.86504	0.537911	6.78399	-5.56583	4.54774	-1.02923	-0.773476	F
387	Typical	-11.6611	0.631377	-4.90125	7.70149	-2.43394	-0.605427	4.96536	M
388	Typical	-9.19799	-0.858775	-2.10488	-4.22803	-11.0218	0.580814	2.05047	F
389	Typical	-8.9383	-1.28923	1.12898	-3.29888	-2.83019	1.24225	4.55128	F
390	Typical	-3.81148	5.47662	7.2076	5.24815	-2.80997	-3.74314	1.86315	M
391	Typical	-9.00768	-0.703218	14.0775	-7.7694	-2.68734	1.99136	6.99356	F
392	Typical	-1.81094	1.43341	2.48039	1.24902	-6.30339	0.282596	-0.820698	F
393	Typical	-2.23594	0.16656	0.96187	5.89325	2.77707	-0.795915	3.7982	F
394	Typical	-0.922913	5.01776	-5.06472	3.52138	2.60129	1.10405	2.09457	M
395	Typical	-14.0452	-1.23132	8.8084	0.425081	-2.63196	1.08916	1.93562	M
396	Typical	-11.8659	-0.365261	-1.66405	10.3965	2.07328	0.116848	2.40029	F
397	Typical	-4.30334	3.18374	3.39308	14.3003	0.877342	-0.521593	0.157666	M
398	Typical	-2.27695	6.23819	2.61199	18.3731	2.78391	1.63686	1.5402	M
399	Typical	-2.74716	-0.808027	-1.19103	9.18657	0.726574	-0.549653	-1.4652	F
400	Typical	-12.697	-7.60279	-0.31805	-7.44156	-3.92693	0.322615	-1.89343	F
401	Typical	-7.22238	4.50417	10.1473	7.41792	-1.06325	2.29799	7.56405	M
402	Typical	-1.79229	5.19752	8.22472	10.221	-6.84443	-0.831934	2.05075	M
403	Typical	-8.17277	-2.30862	2.45229	-4.73541	0.222893	3.31803	0.0839814	F
404	Typical	0.0863347	-1.75753	2.97245	3.98018	2.09726	0.981492	-0.0148255	F
405	Typical	0.00898541	4.30663	2.25586	19.2569	1.43504	1.50899	-0.0368944	M
406	Typical	-20.167	-0.680357	-3.8136	-3.06086	-2.52649	-4.09749	-3.28921	F
407	Typical	-7.22763	7.27321	2.23924	-10.9518	-1.43715	-0.0990761	3.90312	M
408	Typical	-14.19	-9.64891	-11.1325	-8.19539	-4.59289	1.43866	0.367872	F
409	Typical	-7.68061	-0.944266	-1.70176	-7.75679	-1.18719	-0.477705	0.367385	F
410	Typical	-4.38167	-0.71332	4.17932	5.48554	1.09341	0.929294	2.01229	F
411	Typical	-10.0947	2.93195	2.11013	3.82529	6.78739	1.72168	7.49318	F
412	Typical	0.231325	-1.80126	6.85178	2.89369	4.58566	1.4268	0.504344	M
413	Typical	-10.2196	-8.49275	1.44604	-7.90696	0.768118	-1.18751	2.49304	F
414	Typical	-10.2476	-2.81188	3.90935	-3.99694	-3.67827	-0.381881	-0.174758	M
415	Typical	-5.82915	6.4536	3.70712	14.65	2.29889	1.66221	2.43423	F
416	Typical	-2.64857	2.85348	8.0167	9.47563	0.487806	1.77146	2.05991	M
417	Typical	-4.44117	1.0321	4.21319	2.73848	3.64041	0.389643	1.23298	M
418	Typical	-7.78939	4.18347	-2.30948	-8.04592	0.967443	-0.597419	-0.950676	M
419	Typical	-8.41534	2.35989	3.80751	3.96173	3.2238	0.639129	3.96428	F
420	Typical	-6.30257	-1.50376	6.72995	-2.46355	2.32522	-5.52507	-1.91316	F
421	Typical	-12.159	4.38852	9.05965	3.33409	7.2557	-0.643004	4.56067	F
422	Typical	-9.20507	-3.31142	6.43797	-2.54715	2.94966	0.586399	3.74152	M
423	Typical	-8.05736	0.861983	-3.99564	3.50037	7.76174	-0.805699	1.29935	M
424	Typical	-14.347	0.333349	0.584443	0.455534	-2.12308	1.19773	-0.164051	F
425	Typical	-9.27372	2.20419	13.6026	0.447199	-2.77315	-2.44835	2.38129	M
426	Typical	-9.04635	2.97213	1.41522	3.68924	-2.0011	-0.591187	-0.880249	F
427	Typical	-8.76464	-1.91804	10.6627	-1.07458	0.577257	-0.546971	5.57285	F
428	Typical	-4.65686	4.4728	8.04977	4.1353	-2.42522	-1.50383	4.23619	F
429	Typical	-6.78787	-1.18674	2.87271	-6.23272	-3.43205	-0.753336	-0.335078	F
430	Typical	-3.60874	0.0498667	-1.24925	5.37848	-4.44704	0.0814271	0.871587	M
431	Typical	-7.74848	-0.95548	5.53443	8.78827	2.02394	-0.223677	3.35988	M
432	Typical	-7.94112	-3.22586	8.0284	-3.05947	1.30004	-3.29397	0.594037	M
433	Typical	-10.7001	1.19586	9.06132	2.81421	0.60548	-0.272183	1.89259	M
434	Typical	-10.6714	8.06839	8.40382	2.60063	3.42955	0.177718	1.13146	M
435	Typical	-9.87087	-1.64039	-4.4659	0.940075	3.77587	0.335245	4.19219	F
436	Typical	2.44543	0.104863	-3.5907	-2.1195	3.48566	1.66708	0.583066	F
437	Typical	-11.3045	9.26229	6.65926	10.6759	-4.74987	-1.04121	-0.976501	F
438	Typical	-1.88032	3.55927	6.2657	14.182	2.62239	-0.368097	2.32024	M
439	Typical	-2.33401	2.8098	13.9953	6.29239	6.80725	3.78099	5.96324	M
440	Typical	-3.18612	0.476091	1.10698	7.24967	-11.3332	-2.12308	4.95639	M
441	Typical	-9.30507	2.04239	1.86384	-2.40628	2.8331	-1.60481	-3.8776	F
442	Typical	-0.916599	-3.23121	3.26197	2.76819	0.211974	-0.372085	1.4268	F
443	Typical	-5.98718	1.74564	1.79369	17.775	4.49966	-0.7592	2.0345	M
444	Atypical	-18.7859	-11.1917	0.68927	5.37362	-2.02703	1.08472	-3.88957	M
445	Typical	-15.2548	-9.51363	-1.99523	-2.55045	-1.24315	-0.536992	-1.41163	F
446	Typical	-4.46241	-4.46439	1.37223	-2.67457	-4.03091	-2.69444	2.05909	F
447	Typical	-10.4693	4.80614	9.07162	3.85094	3.68032	1.20067	-1.30012	M
448	Typical	-14.175	-3.79817	-0.345362	3.56796	-11.4856	-0.655835	0.555531	F
449	Typical	3.08819	7.90868	8.21218	-2.8939	0.300013	3.46171	1.95866	M
450	Typical	-9.04609	0.407345	5.96927	2.90258	4.83396	0.666187	-0.028226	F
451	Typical	1.0115	6.45107	6.68001	6.18895	5.63856	0.0909591	6.34882	F
452	Typical	-6.71604	7.13599	5.97629	-2.19637	1.27757	0.367524	-1.92755	M
453	Typical	-7.05987	7.26221	7.54385	0.55208	5.79101	-0.816405	2.04549	M
454	Atypical	-6.962	-4.0731	1.59452	4.19862	-8.09912	0.336729	1.69977	F
455	Typical	-6.09648	-0.853307	7.08726	6.15842	0.0374366	1.13351	2.32091	F
456	Typical	-6.26625	8.78301	-0.0883736	12.2379	2.42681	0.888808	2.57843	M
457	Typical	4.94819	2.96751	10.3566	13.6414	3.09107	1.46557	2.47858	F
458	Typical	-0.52297	5.3393	11.5482	7.05323	7.12248	-0.738322	2.30136	F
459	Typical	-11.8063	-3.93873	10.1964	0.0254338	0.115816	-1.4867	3.95543	F
460	Typical	-6.6116	2.13055	8.45318	3.02044	10.8632	-0.87612	1.20232	F
461	Atypical	-5.1932	-1.96937	2.7441	3.43845	1.74476	-1.05389	3.75928	M
462	Typical	-6.0151	8.98542	10.4665	8.48926	-4.4467	-0.986352	-2.73115	F
463	Typical	-6.77548	2.13566	1.68586	3.6108	-2.87033	1.16612	2.48997	F
464	Typical	-4.19344	7.62716	7.09158	3.71588	-0.82376	4.52406	3.27214	M
465	Typical	-10.6331	-1.89932	-0.990082	-7.11318	-4.84329	1.15986	1.7238	M
466	Typical	-9.52937	-2.8271	0.860539	0.887361	-2.41004	1.35743	3.25982	F
467	Typical	-2.55839	-4.77185	1.00948	7.15476	-4.06374	-0.846767	-3.61353	M
468	Typical	-4.36522	-5.82365	-1.34617	-3.45345	-5.67243	-0.376461	3.56456	M
469	Typical	-10.9478	-0.828805	-0.284728	9.11012	-0.0021205	-1.29361	0.658556	M
470	Typical	5.32597	4.80154	1.74726	12.7658	2.6523	-2.52165	1.45978	M
471	Typical	-7.33252	-2.12857	-4.62768	-3.09634	3.73981	-0.348988	-0.969626	M
472	Typical	-2.99403	-0.209153	3.83221	-8.97838	-3.43547	1.37918	1.77742	M
473	Typical	-7.94668	2.83186	0.8148	13.4602	1.67323	-0.0119944	6.84883	F
474	Typical	-12.094	0.5715	6.4541	3.76377	2.822	0.77884	1.87374	F
475	Typical	-6.34573	6.78576	-0.724352	5.99657	-7.00403	0.965615	4.63526	F
476	Typical	-5.41184	0.0140948	1.99596	-2.15277	7.45764	2.7385	-2.15816	M
477	Atypical	-4.43687	4.00744	3.51404	9.06376	-5.44755	-0.513927	0.17252	M
478	Typical	-0.709985	2.68994	8.43039	11.9691	9.4784	-1.46966	3.43859	F
479	Typical	-11.0278	-0.395291	10.2007	0.896402	6.63158	-1.93196	-1.47024	F
480	Typical	-6.03806	-2.44616	12.1828	4.4421	5.90715	1.02825	4.39051	F
481	Typical	-5.24662	2.92567	-1.731	10.0287	4.6444	0.769872	0.628516	F
482	Atypical	-15.5044	-12.034	-8.45523	-2.52182	-16.9616	-0.801249	-5.08939	M
483	Typical	-5.75774	5.33321	4.86069	3.14699	6.74915	0.134683	5.171	M
484	Typical	-7.66168	-1.98622	2.97309	7.46291	0.781297	-0.408036	-2.62949	M
485	Typical	-4.1194	10.7067	8.89877	11.9332	10.553	1.29477	0.00095489	F
486	Typical	-8.42407	0.398644	8.78528	5.17326	-1.97219	1.10394	0.0204749	F
487	Typical	-0.238075	5.98395	-2.56531	16.1752	8.72216	-1.27865	-1.82548	F
488	Typical	-2.55223	5.28104	7.64236	7.42689	-3.57813	-1.22189	2.03088	M
489	Typical	-14.5768	2.71894	3.6132	8.18138	-2.68201	-0.800764	1.87818	F
490	Typical	-5.6613	0.00121779	8.66487	-1.43748	4.22132	-0.243213	-1.19477	M
491	Typical	2.51783	6.5327	6.29484	8.82127	3.09364	-0.152055	0.161962	M
492	Atypical	-9.122	-8.64949	2.59153	-22.8794	-10.394	-3.02199	0.687552	M
493	Typical	-5.99654	2.8157	5.00528	7.53524	2.29397	-0.740294	2.44477	M
494	Atypical	-3.90641	-1.6196	10.0867	-2.15342	-0.267384	-0.793783	1.56286	F
495	Typical	-9.42866	3.28575	1.77859	1.86931	-0.906639	-1.41677	2.15097	M
496	Typical	0.974632	9.77463	7.33153	6.41718	9.24061	1.24356	4.07528	M
497	Typical	-17.2302	0.263453	2.76892	-4.32893	5.33617	-2.62209	3.22172	F
498	Typical	-4.8718	1.19301	5.25993	-6.09188	3.32881	-2.2411	2.24061	F
499	Typical	-5.65222	-1.01572	2.78903	-2.40154	5.16266	-0.0775733	0.570012	F
500	Typical	-3.81659	2.50319	8.79013	7.32983	2.51679	1.005	5.57705	M
501	Typical	0.361603	1.82967	3.69053	7.63707	4.62206	0.39273	-1.33529	M
502	Typical	-6.29689	-5.01247	-2.55617	1.26515	-5.72918	0.769603	1.42339	F
503	Typical	-2.87608	-3.44197	-0.631661	4.78867	0.12751	-2.85684	5.21204	M
504	Typical	-12.4201	2.34676	5.46144	-6.40318	-2.22549	2.18683	0.376959	F
505	Typical	-7.51948	4.95982	5.68868	0.0197195	4.6839	0.818503	-0.091265	F
506	Typical	-8.92114	2.86971	7.94823	3.6774	-5.38669	-1.80636	-0.588056	M
507	Atypical	-10.0255	-9.93095	-4.17787	-4.08644	-3.99931	-1.82333	2.40054	M
508	Typical	-6.37449	1.24861	5.16643	4.8675	-1.66127	-0.322495	1.14149	F
509	Typical	-5.3495	6.22763	1.14937	3.05021	-6.02431	-0.425995	2.26691	M
510	Typical	-3.26458	1.8387	9.2971	3.67133	-0.606259	-1.57721	1.92162	M
511	Typical	-10.6903	0.165444	-1.91483	4.58325	-5.24126	1.988	3.36367	F
512	Typical	-11.0853	-2.38394	-3.99056	0.549652	-0.180301	2.08956	2.77312	M
513	Typical	-5.69451	-1.46106	4.78573	-7.03354	2.59752	1.91952	-1.52598	M
514	Typical	1.18627	5.7621	10.8756	1.52271	0.314646	-1.21189	0.28726	F
515	Typical	-7.57926	-0.509317	4.32849	-2.84888	-5.87587	-1.86376	1.89782	M
516	Typical	-4.81381	0.227429	9.36419	9.96607	3.8791	1.58893	-1.07636	F
517	Typical	-3.71641	-0.747612	1.86118	6.90118	2.70594	-1.10906	2.79578	M
518	Typical	-9.73562	-4.40385	9.87653	-2.37436	5.35113	0.34882	5.04002	F
519	Typical	9.30307	11.7958	5.51121	20.5885	-2.17142	-1.62377	2.20871	F
520	Typical	-15.1711	-7.28195	1.99157	-6.37886	2.23296	-0.684919	0.0667092	F
521	Typical	-6.46833	-2.47116	3.33806	3.62853	-2.76988	-0.326614	2.16018	M
522	Typical	1.40841	5.27399	5.64868	1.0511	2.75343	1.52351	2.5569	F
523	Typical	-13.8143	-3.70842	4.84748	-0.360468	9.48249	1.55883	2.19171	F
524	Typical	5.44332	3.71315	8.64884	6.29119	13.8839	8.54639	7.515	M
525	Typical	-2.03078	8.38938	9.14527	2.99162	7.67288	0.197791	1.93797	F
526	Typical	-9.78331	-1.82191	6.91978	1.08044	2.58226	4.4419	2.70637	F
527	Typical	-11.7832	-4.13738	1.6912	-0.462685	2.88129	1.6304	3.36828	F
528	Typical	-9.19112	0.641646	2.35622	5.13621	-0.0601083	1.70675	4.48775	F
529	Typical	-4.7516	3.53298	0.233079	-6.33031	11.474	0.342345	1.51218	M
530	Atypical	-20.9274	-4.82155	-17.1016	4.3199	-4.19186	2.84052	-5.09425	F
531	Typical	-7.93624	-3.0087	-1.12808	11.4307	-4.13648	-1.22101	-0.800036	F
532	Atypical	-6.23429	-2.41516	4.49134	2.64968	-1.53515	-0.0749765	-0.226985	F
533	Typical	-9.82945	-2.51313	11.1855	-5.48888	1.81834	1.21263	3.50251	M
534	Typical	-7.82266	6.89599	8.15388	16.4489	-2.33596	0.92448	1.84258	F
535	Typical	-1.89748	3.01171	5.46407	18.0028	6.16304	0.517499	3.60573	F
536	Atypical	-9.47072	-2.69691	4.03867	16.6246	1.33261	-0.761533	1.41359	F
537	Typical	-5.86109	7.3162	4.51127	4.39803	5.70955	-2.62581	0.540296	F
538	Typical	5.99288	6.02829	6.31475	8.73343	8.99209	0.141304	3.58349	M
539	Typical	-8.14418	-0.719402	0.465074	-1.34781	-0.810339	-0.284118	1.26788	F
540	Atypical	-8.99935	-0.165364	-8.94026	6.50958	-5.21259	0.343846	1.33775	F
541	Typical	-2.92471	4.39831	15.4292	-1.9246	2.71456	0.898914	5.77044	M
542	Typical	-6.28815	-4.05155	-1.53206	12.1484	-2.13437	-2.55411	2.31709	F
543	Typical	-3.74786	-0.661466	-0.956236	6.56009	-0.925756	0.00171542	4.49962	M
544	Typical	-14.4042	2.21977	2.09999	11.2129	-0.0495859	-0.288354	0.860275	F
545	Typical	-8.05417	8.57451	3.1215	9.29401	-5.021	-0.0824	3.24553	M
546	Typical	-3.37914	1.35449	4.33094	1.5471	0.966997	-1.10759	5.82513	F
547	Typical	-8.15782	1.23678	0.224447	-6.42355	-4.53932	-1.29642	5.46114	F
548	Typical	-5.62106	0.44065	-2.40452	12.9185	-3.20808	3.08684	5.32638	M
549	Typical	-2.95326	1.4822	4.63849	-6.29526	10.1329	-0.378178	1.19619	M
550	Typical	-11.3478	-1.95557	2.5662	-1.49242	2.68688	2.46723	0.17513	F
551	Typical	-8.63195	-0.572012	0.0645386	-8.84423	-6.66545	-3.19953	-0.965153	M
552	Typical	-3.24567	-1.02342	2.60301	0.518236	0.105476	-0.21455	1.41201	F
553	Typical	-4.36936	6.34757	2.39837	5.54697	3.00027	2.36061	3.40108	M
554	Typical	-3.25956	1.21559	3.07319	-0.0381776	0.569361	-2.41568	0.662357	F
555	Typical	-22.2546	-0.805813	10.8901	-3.486	0.533311	-0.374491	4.1252	F
556	Typical	-6.2073	1.30475	11.7326	-5.19168	-0.642748	0.389966	2.62156	F
557	Typical	-13.0918	5.71531	7.04802	4.5211	2.21049	0.629221	2.54344	F
558	Atypical	-5.38869	-3.65326	-4.18461	-7.77971	-7.30842	4.36673	-0.86826	F
559	Typical	-9.24644	-2.48595	7.14695	-9.01118	-0.918853	-2.26485	2.4664	F
560	Atypical	-13.8938	-1.90262	-5.73572	-4.39971	-3.57236	-0.950203	2.41385	F
561	Atypical	-4.96022	2.57595	5.4696	7.72615	2.11946	-1.33469	1.12455	M
562	Typical	-11.0331	2.88185	9.75362	-4.85932	-5.39919	-0.188701	2.86747	M
563	Typical	-4.15834	-5.29421	0.211832	-0.461742	-6.69109	-0.724118	-0.0266243	M
564	Typical	-5.83037	-1.93775	-2.02632	3.76404	7.69704	0.54315	4.62543	M
565	Typical	-8.1877	9.63155	4.2492	5.05571	1.79094	-0.547219	0.541715	M
566	Typical	2.44726	7.78082	-3.15258	10.7391	4.42087	1.91066	2.3672	F
567	Atypical	-11.5047	11.9972	11.6757	7.69662	3.50638	1.91863	0.249264	M
568	Typical	-5.12791	3.03745	9.79687	11.4402	-5.2992	0.345402	-0.453244	M
569	Typical	-23.0471	-4.53463	3.47725	-14.6137	-5.75259	-0.738944	3.8644	F
570	Typical	-12.206	4.62148	5.82128	8.52126	9.5512	-0.548194	3.16435	F
571	Typical	-3.68836	5.87876	3.05373	4.06914	1.16297	-1.03411	2.67987	F
572	Typical	1.63359	7.37921	2.19644	15.993	7.60125	-1.95221	2.29088	M
573	Typical	-2.4917	1.31479	0.795105	12.4384	-5.28238	-3.66939	4.93367	M
574	Typical	-18.1805	-0.0732993	3.82266	-3.65259	-0.404877	-0.266141	0.482272	F
575	Typical	-3.61698	1.06119	1.51377	7.28285	5.46891	-0.211282	2.43205	F
576	Typical	0.933679	10.193	2.86068	4.71825	-4.10612	0.531426	2.39299	M
577	Typical	-8.65636	-0.137589	9.32955	2.28721	2.84316	-2.14395	1.59395	M
578	Typical	-8.57572	-1.98373	-4.20829	0.987351	-3.48128	2.34426	9.09274	F
579	Typical	-8.97991	6.14529	6.22418	3.54778	1.57354	-1.59718	1.43432	F
580	Typical	-2.50027	4.36649	1.81499	4.71694	1.79425	-0.9113	1.66624	M
581	Typical	-12.5112	2.08853	5.8021	-6.03416	-2.06649	3.08131	1.12924	F
582	Typical	-3.21151	5.79478	11.3608	8.60519	4.21402	0.238786	-0.462039	F
583	Typical	-8.93528	3.24321	11.425	6.54166	2.58525	-0.114737	0.0500392	F
584	Atypical	-0.505402	-5.74965	-3.30822	-11.3262	-9.64357	-0.434493	-1.64203	M
585	Typical	-4.71087	1.15345	4.85072	9.09735	6.51136	1.02114	2.63707	M
586	Typical	-6.09053	2.41134	15.3741	24.8326	2.21461	2.10555	3.09947	M
587	Typical	-3.43129	1.44268	6.34975	2.40937	6.05449	-3.81627	2.71068	M
588	Typical	-12.4983	-3.40155	2.59223	-0.041646	3.21374	-1.97092	1.00316	F
589	Typical	-6.35437	0.420177	-3.68375	1.43671	1.94087	-0.62505	-0.512034	F
590	Typical	-13.2271	7.19243	8.40064	-2.60932	15.9845	5.33989	-0.440832	M
591	Typical	-0.168982	13.6474	4.79291	9.99714	7.02748	0.847953	3.18953	F
592	Typical	-4.40333	-3.9434	6.36849	-4.23656	3.36875	-0.765163	0.947928	M
593	Typical	-10.2313	-0.96206	4.55606	-10.6327	0.905991	0.566398	3.741	M
594	Typical	-10.2338	7.35406	9.77471	-6.13263	-3.06212	3.98148	0.795454	M
595	Typical	-6.99231	-0.194072	3.61634	-3.66376	0.649916	0.0499225	-0.710118	F
596	Typical	-5.96871	11.1992	2.31155	1.61174	-1.53227	0.319171	-0.545272	M
597	Typical	-14.5485	3.4089	7.87128	-2.32185	-2.02344	-0.647029	-0.128718	M
598	Typical	-3.35118	7.2573	10.9272	-6.57409	5.89887	-0.840982	2.55264	F
599	Typical	-3.50577	8.88468	3.38069	6.40916	2.82349	-2.98382	0.374518	M
600	Typical	-6.14267	3.95732	2.83666	5.15945	1.97962	0.312809	4.00031	M
601	Typical	-6.29494	0.932133	4.33883	10.0205	-1.66357	0.483106	1.14291	M
602	Typical	-6.7751	-0.0289265	-3.15717	13.4285	2.1352	-1.07437	0.169575	F
603	Typical	-1.70271	3.10767	4.83792	4.22281	-0.136009	-2.51896	-1.03397	F
604	Typical	-16.442	-5.02589	-1.47485	-2.3658	3.92101	-0.154233	-1.80869	F
605	Typical	-2.79959	2.01206	8.99758	7.39767	4.93857	0.549303	3.25402	F
606	Typical	-5.39834	5.12322	-6.53922	9.03188	3.35037	1.11678	0.394033	M
607	Typical	-10.264	1.56203	6.49428	7.12369	0.336452	1.80813	5.18526	F
608	Typical	-2.1822	3.59823	0.393742	7.72628	1.14666	2.63408	-0.343808	F
609	Typical	-6.40466	6.6442	8.07262	7.51673	-0.863156	-3.44753	0.652172	M
610	Typical	-3.3637	-5.90294	-0.533746	8.03555	-1.57641	1.96952	-5.36392	M
611	Typical	-0.665519	-0.201931	9.36108	7.12371	0.853169	1.16661	4.77793	F
612	Typical	-6.53335	13.474	-0.28286	-0.751886	1.43117	0.10984	-1.50266	F
613	Typical	-9.98605	5.51201	4.03681	0.513854	4.42556	0.38819	0.981086	F
614	Typical	-13.2309	-2.31752	9.03618	-0.28246	1.13246	-0.906434	0.127159	F
615	Typical	-4.13502	2.28562	4.84794	-0.760376	1.27354	0.909632	-0.193751	M
616	Atypical	-8.85677	0.899428	-4.8346	7.54621	-0.692303	0.230587	-0.532544	F
617	Atypical	-8.56998	4.78868	6.68701	3.67817	-1.31846	2.75632	1.81235	F
618	Typical	-5.39412	0.667223	-0.441392	-4.57592	2.54096	0.914245	3.23777	M
619	Typical	-3.81971	0.470981	13.3706	8.56945	2.48272	0.738316	1.43881	F
620	Typical	-4.22599	5.89151	4.36608	-0.89941	2.03366	1.10828	2.8086	F
621	Typical	22.7788	7.63268	7.63402	22.7513	13.0199	2.87875	2.1671	F
622	Typical	-10.1517	-4.54221	-2.46009	-0.364054	-1.39518	-0.364964	0.612337	M
623	Atypical	-11.02	-6.30939	-3.08336	4.04024	-7.47125	-2.79319	-1.18934	M
624	Typical	-0.741495	-2.38911	3.08878	7.94304	-2.95131	-0.335881	1.72492	M
625	Typical	7.11636	7.87702	4.50354	8.55261	0.288829	-0.28153	2.13451	M
626	Typical	0.761868	2.86274	8.80705	15.5853	-0.542446	1.01343	2.27703	F
627	Typical	-10.9771	2.00114	1.99904	-1.78516	-0.440393	0.0906544	0.765237	F
628	Typical	-20.6486	-1.09292	0.353958	1.59668	-0.254557	1.7049	3.70914	F
629	Typical	-8.33138	6.26475	-2.15456	-1.97619	-0.961339	-1.83822	3.55675	M
630	Typical	-1.55883	12.3181	2.11845	11.7483	8.38138	3.33233	0.808244	M
631	Typical	-4.99021	-4.24559	-0.255362	10.1019	-1.71486	-1.15248	1.41475	F
632	Typical	-4.7173	9.6369	7.31848	7.89117	-0.102542	1.13597	2.24173	M
633	Typical	-3.60612	1.2802	-3.25932	-4.88387	-4.58801	-2.86676	-0.224585	F
634	Typical	5.04051	0.617728	4.29866	-5.06592	3.1824	-0.268528	-0.800331	F
635	Typical	-5.40761	2.16069	1.71791	9.36117	-1.47748	-1.27481	6.57311	F
636	Typical	3.98066	7.26589	4.59744	0.0388129	3.00987	-0.655537	0.130314	M
637	Typical	-3.46073	3.34788	7.37613	13.3397	7.25778	-1.93009	1.21611	F
638	Typical	-2.11072	7.44214	3.7606	1.39779	9.59705	1.56649	7.39263	M
639	Typical	-4.41551	4.95196	9.21074	0.843459	1.24895	1.42419	1.66477	M
640	Typical	-10.4031	-1.16063	10.1591	-0.854499	-5.50924	0.497877	1.90029	F
641	Typical	-6.69621	4.22389	3.05913	2.9995	2.16553	1.7069	3.85985	M
642	Typical	-2.92139	0.451708	11.65	5.40473	4.16297	0.459416	3.82302	F
643	Typical	1.13401	0.291989	2.25919	7.55889	5.37354	0.161904	3.01356	F
644	Typical	1.92392	2.67293	2.4795	3.90042	7.32876	1.25637	4.64344	F
645	Typical	-4.762	8.8913	0.0869914	16.5169	0.0349677	-0.905088	-0.684605	M
646	Atypical	-20.3993	-11.1622	-12.3452	-6.60192	-3.41269	-2.19433	0.771816	F
647	Typical	-9.81889	4.50661	4.08182	8.69673	0.829699	-1.3702	0.0368625	F
648	Typical	-5.09183	1.16338	9.50034	5.83522	-2.48467	-0.731096	-0.373228	M
649	Typical	-9.96944	4.06212	3.64413	6.71214	-3.56487	1.93784	3.82857	F
650	Typical	-6.44426	4.50638	0.779305	10.0583	-8.71933	0.114449	2.53779	M
651	Typical	-0.660958	7.12373	-4.73127	6.44591	7.79086	-1.18017	3.4713	F
652	Typical	-5.52124	2.55247	6.10148	-1.17942	-2.84807	-0.406736	2.33049	F
653	Atypical	-11.6444	-3.81432	-1.98428	10.0688	-4.69544	-1.0682	2.10671	M
654	Typical	-5.2852	0.329838	13.3735	10.3732	5.71405	2.36343	6.44269	F
655	Atypical	-13.8738	0.636054	-3.76436	0.247241	0.0924008	-2.57607	4.13112	F
656	Typical	-12.8824	-1.07509	-3.78173	-4.72515	-1.81262	0.161375	-1.59459	F
657	Typical	-9.95703	4.24626	3.99888	5.95682	5.73937	-0.381104	2.70287	M
658	Typical	-6.96992	4.16832	2.33064	4.01517	-2.05075	-0.410066	2.62931	M
659	Atypical	-7.24102	0.483776	2.86084	8.07718	-6.67859	-1.58709	0.912906	M
660	Typical	-10.8436	0.18549	5.57105	8.03275	4.32641	1.46605	-1.20406	M
661	Typical	-5.7802	1.6181	3.44585	0.425747	0.1828	-0.344366	-0.407947	F
662	Typical	-6.64562	1.76798	8.51666	0.794352	-3.42584	1.61928	0.257008	M
663	Typical	-10.2026	4.47802	-4.11061	0.820999	-0.820207	-0.964039	3.95383	F
664	Typical	-2.38081	3.48904	7.65564	0.723679	6.93788	-4.83935	2.26872	F
665	Typical	1.58256	6.96203	9.37764	-7.98973	2.94778	-2.14082	-1.00982	M
666	Typical	-5.07852	-1.33326	4.52977	1.19101	-1.9068	-0.217454	-0.259522	F
667	Typical	-3.87937	-0.190669	-5.80607	2.47414	1.61393	-1.25602	1.96527	F
668	Typical	-10.6846	9.7407	10.0364	1.65254	-3.84365	2.09708	6.21803	M
669	Typical	-1.44997	4.46396	-0.765013	-7.43837	2.60283	0.365093	5.46787	F
670	Typical	-0.261532	1.34631	10.2974	8.46248	8.37092	2.39265	0.324656	F
671	Typical	-5.13826	7.68207	6.54851	13.089	-0.918142	-4.68865	4.81057	F
672	Typical	-4.98601	4.5498	5.42352	14.158	2.59735	-0.383675	2.57934	M
673	Atypical	-11.4328	-5.03373	-1.05086	2.94281	-3.47578	-1.96222	-5.45741	F
674	Typical	-4.24671	7.66755	5.81821	6.78146	7.53918	0.478501	-0.298268	F
675	Typical	-6.51599	2.14531	10.4052	8.11061	5.12528	0.511549	3.03713	F
676	Typical	-8.6836	5.36895	1.86265	5.59949	0.0290009	0.414604	2.63616	F
677	Typical	-9.3802	-3.83913	7.54636	-0.0815587	-3.84447	-1.83046	1.02796	M
678	Typical	-3.5648	-0.510577	15.1677	4.04019	-5.21392	-0.928011	2.79664	M
679	Typical	-14.0988	-1.12583	3.54429	3.74254	-3.86192	-0.582462	1.21195	M
680	Atypical	-7.54323	0.727943	3.85869	5.93583	-1.27433	-0.716092	0.729561	F
681	Typical	-11.8645	2.5711	2.82144	5.49164	-4.48213	0.954138	4.94693	F
682	Typical	-9.31255	4.8872	2.28252	1.2049	-2.99254	-1.4916	0.545337	M
683	Typical	-9.70872	0.585193	-7.00893	-10.3792	10.2065	1.60666	-2.73998	F
684	Typical	-9.48895	3.30371	-0.91166	13.2961	-1.91422	-0.260607	6.97527	F
685	Typical	-10.1418	4.90978	15.8444	-1.3594	-1.94609	0.46222	4.06815	M
686	Typical	-11.1476	2.59142	6.10036	-2.04087	7.91444	0.867526	-1.47809	F
687	Typical	-5.02207	2.22535	4.6262	16.0046	2.49891	0.75539	0.30431	F
688	Typical	-6.53212	-0.53463	-0.00757457	4.81965	-0.372429	-2.4445	-1.29287	M
689	Typical	0.949899	8.19514	5.59068	1.18795	4.63271	0.678796	0.398343	M
690	Typical	-2.52477	0.801251	-2.02843	0.550674	8.63363	-0.977684	0.514575	M
691	Typical	-1.67763	6.06953	5.63565	-4.05527	2.15986	1.40208	0.506928	M
692	Atypical	-5.82555	7.93924	0.182989	7.83768	1.02689	-1.18081	0.9481	F
693	Typical	-6.45286	1.36328	5.80045	-2.28307	3.819	2.41966	4.94469	M
694	Typical	-4.34625	1.21711	8.44923	7.54731	-2.55887	2.33542	-1.06852	F
695	Typical	-8.90598	-3.59869	3.06192	1.64998	-0.428807	-2.45406	-1.67473	M
696	Typical	-4.82952	3.26222	10.3747	11.7634	-0.958847	0.238338	3.36509	M
697	Typical	-11.7307	3.25492	3.06636	-2.7358	5.31599	0.162439	2.52437	F
698	Typical	-3.22589	5.21162	0.514749	6.50697	0.667391	-3.60127	0.227977	F
699	Typical	-5.95854	2.66647	2.07046	10.1263	-3.00308	-0.239642	1.02637	M
700	Typical	-1.32841	1.12384	1.28568	5.80954	6.30239	0.217906	1.7368	M
701	Typical	-6.02154	6.29008	3.3232	1.97331	4.66381	-0.200331	9.6427	M
702	Typical	-5.1354	1.40047	10.2463	0.664612	10.7611	1.46965	1.21789	F
703	Typical	-0.699091	-5.06057	2.92619	-0.240339	-3.56884	-0.235997	2.8839	F
704	Typical	1.72806	4.28674	3.72193	8.06787	2.72277	-0.106536	1.4834	M
705	Typical	-8.11867	-2.72847	-1.4217	5.35557	1.11493	1.01201	4.24415	M
706	Typical	-4.3095	5.53691	10.5595	-1.92077	-3.72685	-1.18499	-0.379703	F
707	Typical	2.4664	12.5784	13.1026	8.99825	0.995523	0.410356	0.377287	M
708	Typical	-8.30519	5.22677	0.712036	8.14288	0.310621	0.102048	2.61967	F
709	Typical	-9.46347	1.32702	5.06544	1.67462	0.369304	-2.19579	0.526311	M
710	Typical	-0.910894	-1.46184	4.2796	5.96094	-2.17231	-1.32647	0.934766	M
711	Typical	-1.49479	-2.75034	2.67505	-0.296307	-1.22433	0.950502	1.3805	F
712	Typical	-6.06409	-2.61013	0.840056	4.86587	1.91751	0.47299	6.57402	F
713	Typical	-9.21964	-0.255901	-1.60169	2.8649	1.38729	1.23169	2.06976	F
714	Typical	-4.77592	4.85201	10.4992	8.44409	1.71395	-1.88557	2.13535	F
715	Typical	-2.71369	9.0798	1.59899	2.90997	-2.47763	-1.49481	6.73608	M
716	Typical	-2.47634	3.55512	4.75004	0.18032	3.44974	-0.0963184	-0.685442	M
717	Typical	-4.02351	7.77395	10.8619	0.422157	4.85853	1.85959	4.76436	M
718	Typical	-9.18536	1.35672	4.82875	-5.04775	-3.91854	1.49976	-1.15062	F
719	Typical	-11.0373	0.900826	6.26143	1.48891	-1.41009	0.965418	2.35555	F
720	Typical	-11.738	-3.50306	5.33293	-5.20687	1.47747	0.343075	2.818	M
721	Typical	-4.51711	5.13655	3.68746	10.8899	0.426203	-2.26351	4.28335	F
722	Typical	-6.59805	7.21798	8.66377	3.97774	-0.622783	-0.901862	6.02073	M
723	Typical	-2.36812	9.90573	15.2749	14.5658	-4.17278	-0.548859	1.22974	M
724	Typical	-13.8224	5.34483	-4.46229	7.80467	-1.96679	0.506701	-0.614926	F
725	Typical	-16.3632	-5.45813	4.83437	-8.09237	0.0264561	-1.9767	1.62065	F
726	Typical	-23.2942	-4.82737	-5.7029	-9.54039	-8.98084	-7.00423	0.353012	F
727	Typical	-4.78822	0.927112	6.21298	5.94816	3.39525	-0.42947	0.636607	F
728	Typical	-4.23583	-0.724172	2.79654	12.0181	-2.04972	-5.05221	2.71653	M
729	Typical	8.4276	3.22254	2.6866	-10.7996	8.8242	-0.867904	1.34614	F
730	Typical	-1.22668	6.21385	4.05333	4.02104	2.80778	1.56442	0.406952	F
731	Atypical	-11.4271	-0.0676254	7.96571	0.919621	6.04946	0.921961	4.86115	F
732	Typical	-10.3064	1.90172	0.310921	1.77525	5.28718	0.551919	1.58478	F
733	Typical	-9.27167	-5.57578	-7.10194	4.61386	-5.32149	-1.02732	3.09661	M
734	Typical	-0.23046	4.99017	4.60385	8.00285	2.24849	-0.641939	-1.54936	F
735	Typical	-2.48429	7.7256	0.275919	0.545848	3.68379	-0.863171	-0.868436	M
736	Typical	-5.34048	8.52107	7.49319	8.52213	-7.91754	0.442872	2.44266	M
737	Typical	-4.4301	5.9675	-3.52326	26.3262	-2.07941	-0.154994	1.69181	F
738	Typical	-0.619599	7.06909	6.82271	4.50305	7.14027	-1.34753	-0.171088	F
739	Typical	-9.87522	2.94686	4.21022	11.5868	-2.18262	0.333139	0.396613	F
740	Typical	-13.2772	0.672803	-0.559745	0.204578	4.07272	-1.12354	1.63457	F
741	Typical	-9.26874	-2.54519	6.30048	3.9887	-2.30735	-1.39482	-0.772149	F
742	Typical	-11.6127	-1.99113	-1.41632	-3.92574	-2.79705	-0.646733	2.2067	F
743	Typical	-6.19849	1.76022	4.92403	0.267753	-5.16991	-0.232785	-1.63157	F
744	Atypical	-15.1548	-5.91643	5.89942	5.98354	-1.40071	0.980403	0.701788	M
745	Typical	-1.83367	-3.46145	4.56501	-5.52597	1.2049	-1.27042	-1.66685	M
746	Typical	-9.72667	4.69034	8.91195	12.8962	3.03103	0.202442	1.29705	M
747	Typical	-2.45127	2.90869	4.62767	4.61588	2.41534	0.21754	3.6921	M
748	Atypical	-6.87479	-3.17719	-1.70482	-1.28998	-5.6916	-2.98694	-3.33995	F
749	Typical	-13.138	-1.39192	6.6137	2.7514	-3.26268	-1.50308	2.6246	F
750	Typical	1.92667	11.2978	11.5674	4.90865	7.82229	0.738438	5.26725	F
751	Atypical	-5.90866	-1.79967	0.78134	-1.86438	1.49431	-0.677402	-1.54241	F
752	Typical	-5.32584	1.76786	0.745047	10.1302	0.755399	1.86878	2.20428	M
753	Typical	-1.992	5.93553	3.75897	-4.76131	3.0395	-1.56151	0.209629	M
754	Atypical	-16.7704	-2.91764	7.31444	0.208556	-6.20567	1.34284	3.11053	M
755	Typical	-4.18373	8.42392	5.54174	-9.2532	6.1961	-0.57068	-0.958075	M
756	Typical	-10.6968	1.50632	6.77468	-3.91114	-1.5844	-0.220945	9.86102	M
757	Typical	-5.93154	2.89389	3.53494	0.494254	2.36227	0.506829	1.67804	M
758	Typical	-10.2494	1.94724	1.83129	3.19323	0.496482	-0.906065	4.42493	M
759	Typical	10.1081	14.6242	18.311	17.2935	9.17996	2.36308	0.114392	M
760	Typical	-14.0078	0.186024	-2.39434	12.9424	-0.796526	0.431448	4.43752	F
761	Typical	-4.43054	1.38926	-2.01767	2.83486	5.36294	-0.389463	-0.658821	M
762	Typical	-9.63401	-0.767231	1.38079	12.6347	7.15856	1.95015	3.47865	M
763	Atypical	-9.22101	-5.86265	-6.9289	5.02357	-4.4625	-0.0227871	2.56825	M
764	Typical	-10.3882	-3.45203	-0.977944	0.680151	-14.4679	-0.567327	-1.16443	F
765	Typical	-4.35244	1.26898	2.58859	2.58545	6.94843	-0.215117	3.17358	M
766	Atypical	-9.85597	7.62033	3.72441	0.501403	5.94056	-0.083793	1.33035	F
767	Typical	-8.5659	-3.43787	7.18018	1.86342	0.581282	4.81338	0.695559	F
768	Typical	-4.29781	-2.09811	4.89239	-7.08953	0.902338	-0.589185	0.146465	M
769	Typical	5.50989	9.06916	15.0495	4.06696	12.8423	1.18329	-0.234452	F
770	Typical	-9.58289	4.45249	-3.61529	-0.482899	6.11896	0.632145	1.69384	M
771	Typical	6.99001	5.4873	14.7214	1.98447	4.43759	-2.057	4.63518	F
772	Typical	-10.2894	-0.382826	5.60697	-3.92853	-3.84875	-0.848099	-1.00928	M
773	Typical	-1.46115	3.94271	-1.9026	-3.3348	4.77145	-0.0375323	2.64561	F
774	Typical	1.0389	5.18107	4.52286	-4.6885	3.2207	2.09239	3.01224	M
775	Typical	-9.0608	2.79008	0.332213	-5.45366	6.84867	1.94389	2.30862	M
776	Typical	-0.742753	2.21723	4.65986	3.83065	2.74286	1.60658	0.543978	F
777	Typical	-9.84558	1.94707	6.71056	11.5396	3.96763	1.05721	-1.05958	F
778	Typical	3.07926	6.39214	-0.99692	11.1805	1.35986	-0.976108	1.77697	M
779	Typical	-7.20845	0.545754	-3.73994	5.23865	-8.34257	-1.46719	-4.57979	M
780	Typical	-2.68724	2.83687	2.94636	-0.124597	5.70209	-1.55271	1.00947	F
781	Typical	-6.7984	5.68567	7.17244	4.7878	0.355138	-1.01388	-0.53505	F
782	Typical	-4.79353	-3.0306	-1.8067	3.44691	-2.32192	2.29877	0.0189854	M
783	Typical	-10.886	-2.35035	-1.90673	-3.17982	-2.11224	0.252122	-1.21739	F
784	Typical	-9.09097	6.54571	5.66132	2.1148	0.8235	1.16678	-1.23335	F
785	Typical	1.75152	4.1681	1.76549	3.95122	0.479913	-0.874584	2.85244	F
786	Typical	-10.1374	4.78885	-2.32945	9.44615	-1.23966	-1.48934	5.02155	M
787	Typical	2.56476	5.77177	14.7751	13.1937	-3.72794	2.38977	3.78166	F
788	Typical	1.06323	0.939928	5.99444	-2.25159	11.4488	0.962948	0.149773	F
789	Typical	0.202189	3.32998	2.5136	-4.90166	2.42651	0.818071	2.12032	F
790	Typical	-7.84806	-2.8041	1.45174	4.83635	-2.06465	0.970153	1.91829	M
791	Typical	-8.93194	-3.16691	-1.04458	4.81734	-6.321	-1.19462	3.18989	M
792	Typical	-12.5145	0.512311	11.5086	6.42025	0.449182	0.97873	4.45079	F
793	Typical	5.02033	12.2776	2.19584	7.55427	-0.36339	-0.150674	1.67193	F
794	Typical	-12.5976	0.768159	2.8969	7.94292	-4.31787	-2.08824	2.0147	M
795	Atypical	-8.66955	-7.11499	-2.40117	1.70157	-7.31945	-4.41292	2.78433	F
796	Typical	-4.01785	2.75961	10.1234	4.91324	-1.06426	-1.67618	0.183377	M
797	Typical	5.42705	14.7078	10.6223	5.00939	4.87869	-0.617552	0.87407	F
798	Typical	-8.5279	2.76316	1.19154	5.36312	0.0651728	1.49017	3.36845	M
799	Typical	-8.99957	0.415297	-6.66999	0.682761	-2.36237	1.52383	2.17661	M
800	Typical	-7.57813	0.466691	1.44892	-2.79835	1.91804	0.871392	3.97548	M
801	Typical	-3.88292	-0.956676	10.6231	10.7617	8.76018	-0.714181	3.1875	M
802	Typical	-7.91658	2.94896	-1.95234	8.55128	-1.2717	-0.910339	2.51627	F
803	Typical	-10.9066	-0.629452	4.28789	3.01674	5.93491	1.7687	4.04614	M
804	Typical	7.11006	1.1741	6.82823	8.02451	0.0364432	5.46156	1.79961	M
805	Typical	-2.7161	-0.313384	-5.42045	3.03127	-9.07454	-2.5771	1.36727	F
806	Typical	-8.39801	3.62154	1.01692	6.91664	10.7768	0.471112	-0.826377	F
807	Typical	-10.6413	2.04513	5.03108	-4.66026	3.3027	-0.0532741	2.43	M
808	Typical	-4.42622	3.43015	6.41262	-0.345666	2.37839	0.109729	5.03018	F
809	Typical	-7.79509	-0.412346	2.30293	-11.82	-3.54504	1.96329	1.35007	F
810	Typical	-4.00629	9.52408	3.6326	4.1166	-0.17987	0.633628	2.0448	F
811	Typical	-5.51629	0.742848	8.18321	5.75999	3.23894	2.91148	1.05939	F
812	Typical	8.2675	1.93948	7.57149	1.64744	1.77549	0.0488632	-0.644382	M
813	Typical	-12.9568	3.43523	4.68538	2.53118	2.54719	-0.994099	2.28894	M
814	Typical	-9.27887	4.85965	-0.578707	4.16676	-6.74861	1.07354	3.03501	M
815	Typical	-2.68658	-2.31663	0.554355	-3.48535	-0.898714	-2.36558	0.0716801	M
816	Typical	-1.45665	4.67231	2.43911	6.16624	-4.82334	-0.359972	2.02148	M
817	Atypical	-13.607	-4.54985	4.35263	-1.79041	-1.66772	-1.19646	-2.17007	F
818	Atypical	-5.88328	-1.63292	-1.74922	1.1072	-1.52325	-1.23358	0.982028	M
819	Typical	-1.95923	0.227058	3.47906	-7.25364	-6.27467	0.396909	2.29901	M
820	Typical	-9.62615	3.15668	2.88953	7.56344	8.43427	-4.24286	2.50963	M
821	Typical	-9.63108	-3.23345	-0.719098	-2.2749	-1.9439	-0.4045	2.60007	F
822	Typical	-8.50391	-1.68786	-3.15605	-3.29844	-3.72546	2.07897	1.92325	M
823	Typical	6.26521	9.06401	1.98582	5.48549	-6.47617	-1.3617	0.909473	M
824	Atypical	-12.3606	7.0964	15.0231	11.0011	4.98672	0.178836	5.8473	M
825	Typical	-5.75702	0.895192	1.60906	3.7363	-4.64624	1.82908	2.10853	F
826	Typical	-4.32493	3.69172	0.790657	2.98699	2.63851	0.165107	0.158188	F
827	Typical	-9.26076	0.158377	2.1037	5.8411	-6.36767	0.325502	2.69744	F
828	Typical	-11.7216	0.132944	5.28837	-5.67988	-5.24229	-0.902623	0.83746	F
829	Typical	-1.5245	-1.00732	-0.732609	-0.443526	0.961801	0.714883	3.14448	M
830	Typical	-4.7704	3.04944	0.291631	11.2733	5.96172	-0.224337	0.699511	M
831	Typical	-9.5202	1.73327	6.13291	4.74619	2.0626	-0.717611	4.21573	M
832	Typical	-4.31847	9.34269	5.98178	17.0022	-9.28572	2.48281	-1.55462	M
833	Typical	-19.2686	-6.73788	2.32802	1.8868	-2.66917	-0.945925	0.0447561	F
834	Typical	-6.23572	2.87188	10.574	-0.442479	0.751388	3.46299	0.492609	F
835	Typical	-1.39233	4.77581	0.530298	-2.77171	11.6175	0.441869	-0.771124	M
836	Typical	-11.2155	-5.44462	6.7689	-4.65481	-9.12627	-1.40203	1.22932	M
837	Typical	-10.4724	-3.79289	-0.293914	-8.82498	-2.32465	-0.123228	1.52003	F
838	Typical	-8.71427	4.44868	6.954	1.05538	0.372958	2.93316	0.0992224	F
839	Typical	-4.48592	2.11218	6.67742	6.95089	-6.82525	-1.01164	1.12795	F
840	Typical	-13.7245	11.2246	8.78678	2.59408	0.813074	-1.51179	5.82652	M
841	Typical	-2.71319	8.33233	8.85086	1.1369	3.24206	1.14479	7.36327	M
842	Typical	-11.0584	-1.19181	3.07578	-10.9616	6.35265	1.98159	0.957951	F
843	Typical	-11.7266	0.00882122	6.08044	7.25019	-1.27524	1.20118	-0.833599	M
844	Typical	-7.23779	1.11624	1.61978	7.1291	-1.53645	-0.609139	1.17128	F
845	Typical	0.573645	-1.4398	-1.62862	6.68402	1.44541	2.29999	3.5501	F
846	Typical	-11.7226	-0.14703	5.74695	-2.39777	3.6703	-5.974	-1.24383	F
847	Typical	-10.9545	3.31752	12.4335	9.27222	-2.00859	0.9168	8.61019	M
848	Typical	-7.51795	-1.71042	1.76535	-0.26834	-0.184801	-1.20854	1.28284	F
849	Typical	-7.56314	-1.49589	3.09352	-1.54165	-5.76065	-1.82623	2.31528	M
850	Typical	-3.19789	5.89054	5.73111	7.28464	12.1629	3.63647	6.85148	M
851	Typical	-8.633	4.81357	6.99001	10.7606	-2.30481	-1.12415	1.59468	M
852	Atypical	-10.8444	-4.71669	5.94062	-4.37706	-4.44705	-0.515305	0.85166	M
853	Typical	-7.15056	4.68014	2.99065	15.3264	-2.09745	0.199811	3.57005	F
854	Typical	-6.40021	3.48004	7.65706	1.23232	-0.0117404	-1.41518	5.55243	M
855	Typical	-10.5213	-4.64392	2.24839	-4.71587	0.569671	-1.99756	-0.551781	F
856	Typical	2.93106	9.98672	2.58297	13.4667	13.8981	11.5786	2.78549	M
857	Typical	-5.56746	-1.1748	9.22283	8.38636	3.1663	-0.720934	-2.14861	M
858	Typical	-5.11947	0.866916	9.79496	5.51129	5.65993	1.0967	5.51648	F
859	Typical	-5.09369	-2.33392	3.62397	-5.60074	8.43217	3.26929	-0.073726	F
860	Typical	-10.2617	3.94028	8.13876	-14.9261	0.0903508	3.87879	4.19898	M
861	Typical	-7.13523	3.36397	11.1667	0.180649	-0.54806	3.80832	2.13643	F
862	Typical	-1.86745	7.53823	9.66266	-0.285463	5.93466	-0.602827	-0.776139	F
863	Typical	-9.87379	0.183894	4.29179	2.19539	1.39629	0.427773	0.278272	M
864	Typical	-8.79706	-0.27314	4.39528	15.0689	1.64856	-0.326847	0.68674	M
865	Typical	-5.80005	-2.07938	6.96653	0.798884	-3.00731	-3.25367	2.20479	F
866	Typical	-7.66383	-0.667662	-1.57321	1.28068	-0.418419	1.81143	1.31497	F
867	Typical	-2.39156	3.61367	5.56758	-0.923907	5.09484	1.83605	5.11234	M
868	Typical	-11.0761	3.28618	8.87229	-1.56862	-3.33241	-2.98769	-2.4961	F
869	Typical	-9.5035	-1.44574	1.84016	0.805502	1.88829	1.60762	0.901879	F
870	Typical	-9.87525	-4.31639	6.44204	-0.677902	4.56431	-2.02048	0.198212	F
871	Typical	-9.45062	-3.30814	13.8326	-5.24652	1.88371	-0.285351	5.10161	M
872	Typical	-19.0471	-4.72947	-11.0252	-7.33826	2.4464	-1.82065	-1.49199	F
873	Typical	-4.07598	7.09808	10.4209	2.24053	-3.72345	-1.54092	4.14685	M
874	Typical	-1.75766	8.43352	7.81739	13.186	-2.48506	-0.123353	3.97332	M
875	Typical	0.679452	8.26184	10.3049	4.43011	3.05102	1.37407	3.68023	M
876	Typical	-6.09525	-1.07561	0.362434	14.0698	0.599127	-0.295269	0.668779	M
877	Typical	3.34011	3.67038	8.05598	10.4265	5.35996	-2.50044	0.602462	F
878	Typical	-8.18238	-0.819257	-3.16175	3.64991	3.16871	-0.503716	2.15093	M
879	Typical	-2.36488	4.79449	2.27056	4.94027	8.51166	1.46457	1.59581	F
880	Typical	-10.0134	-5.19102	-4.7662	7.94829	-1.93688	0.232991	-0.573663	M
881	Typical	-9.38043	2.69008	3.10653	12.0609	0.907291	-1.91066	-0.611449	M
882	Typical	-2.60921	6.30355	4.5273	9.78434	2.02928	-2.6589	1.32359	F
883	Typical	-6.77308	4.70733	6.8999	0.992942	-2.22672	-2.11651	1.62495	M
884	Typical	-5.60721	4.05887	6.00788	-11.2532	4.56814	0.754664	2.68822	M
885	Typical	0.885677	-1.31746	8.02223	1.97587	0.239283	-0.452913	3.29968	F
886	Typical	-5.85957	-4.50622	-7.6683	2.09881	2.03237	-0.744997	1.41075	M
887	Typical	6.36321	5.6751	18.5927	-5.99805	4.91559	0.943963	3.36099	M
888	Typical	-12.0393	14.2385	13.2236	16.8121	2.73765	-2.46402	1.13045	M
889	Typical	-8.73535	-0.945655	0.672326	-10.5013	1.52613	1.37386	2.85528	F
890	Atypical	8.25652	20.4678	21.4532	11.3219	22.72	9.34904	1.43398	M
891	Typical	-13.0814	6.37355	7.72831	4.45714	2.01015	1.2686	6.17938	F
892	Typical	-4.1108	2.96526	4.03882	-4.17939	3.12442	0.468304	2.55301	F
893	Typical	-2.61646	4.11624	1.30816	7.74826	4.1903	1.24738	0.73435	F
894	Typical	1.67309	1.66716	10.8767	1.76927	10.3188	-4.04946	2.54825	F
895	Typical	-10.8423	-3.97293	-6.70293	-3.57735	-4.91544	-0.231411	0.0897016	F
896	Typical	-1.10027	-5.86512	8.27458	6.18171	-2.72184	-4.55064	0.550624	M
897	Typical	-11.5646	-7.0807	0.484719	7.00027	-7.95374	-0.922844	-1.29509	M
898	Typical	-6.3218	3.18463	10.7919	2.32782	-5.60757	0.967549	1.3022	F
899	Atypical	-4.36004	7.06483	12.484	1.70156	4.34267	0.732956	1.65109	F
900	Typical	-8.40788	0.345968	8.36253	0.125129	-0.0340285	-3.5024	3.6398	M
901	Typical	-9.86236	1.98786	1.46275	2.54335	0.0591369	-6.05853	3.87118	F
902	Typical	-2.69628	2.46679	-0.411014	4.11402	-2.42329	-0.363211	-1.03479	F
903	Typical	-0.332877	0.894735	0.996682	2.72684	-2.59551	-4.3001	-2.40176	M
904	Typical	-13.1821	-0.223052	2.46539	6.50337	1.73241	0.438399	2.08079	F
905	Typical	-5.22793	2.35235	4.12033	-5.57497	-1.12898	-1.52927	-1.04153	F
906	Atypical	-9.46606	1.05404	5.86658	11.2877	-1.11133	-0.379376	4.85332	F
907	Typical	5.04485	9.26467	0.913675	-0.223328	3.18971	-1.11954	6.64572	M
908	Typical	-8.35332	-1.35852	4.98511	-4.46713	0.907421	1.45474	-0.162491	F
909	Typical	1.53082	2.15786	10.6954	2.0449	3.55548	-1.32397	1.53146	F
910	Typical	-8.14956	-1.31929	3.76678	8.62519	-1.23042	-0.553289	3.72001	M
911	Atypical	-9.34008	0.0829956	-9.436	-5.22366	0.916862	-1.17929	1.28868	M
912	Typical	-3.3523	2.72132	4.80104	2.51221	-2.81177	0.213349	-2.02182	F
913	Typical	-14.1675	-0.134291	3.29087	5.60018	4.90552	-0.291292	0.873283	F
914	Typical	-3.04337	3.56907	-0.11309	1.29009	-2.52368	0.84368	0.473055	M
915	Typical	-10.0012	-0.686966	-2.42435	3.77495	-0.490902	-0.257851	1.1487	M
916	Typical	-3.25348	11.3005	7.91744	3.33677	2.10599	0.978203	0.393434	F
917	Typical	-3.66768	4.22403	4.09551	5.33526	8.45188	1.78456	-1.29404	M
918	Typical	-4.43408	3.98666	-0.367585	17.6623	-3.99323	-2.8644	2.11159	M
919	Typical	-3.78099	-4.59805	5.07773	-7.00753	2.54109	1.75881	3.19625	M
920	Typical	-0.130248	6.33188	8.18755	5.85335	0.943076	1.45764	3.88088	F
921	Typical	1.50794	-7.69686	-2.46761	0.628782	7.829	1.76711	1.86739	F
922	Typical	-15.1854	-1.07613	-2.40148	-6.16122	-5.61377	-1.17041	1.07074	F
923	Typical	-11.078	0.459126	5.22349	0.495393	3.36915	0.0997767	2.8144	F
924	Atypical	-7.47035	3.85056	-1.74169	2.06698	2.58357	0.793057	0.490925	F
925	Typical	0.848891	4.0561	1.16437	7.4337	1.69453	0.541075	2.39483	M
926	Typical	-4.28266	1.54806	0.8102	1.84345	3.04109	-1.98756	1.42588	M
927	Typical	-3.95727	4.56883	6.84741	7.67109	6.36132	-0.718372	3.06106	M
928	Typical	-8.69879	-3.12119	6.15421	8.76282	6.26819	-0.522547	3.01595	F
929	Atypical	2.10815	-0.681874	21.05	0.613482	-3.91731	3.29262	1.30421	F
930	Typical	-3.36244	3.02804	5.88728	6.69468	0.946634	-0.0763536	3.15783	F
931	Typical	-3.91973	4.10369	1.46663	3.53156	7.78695	-1.6934	2.89435	M
932	Typical	-7.49819	1.07226	3.09148	-6.37701	2.06321	-0.227917	0.525211	F
933	Atypical	-5.86075	3.21859	6.33346	14.977	1.07642	0.640247	3.40025	M
934	Typical	-6.35073	4.31236	3.02222	4.82671	1.87079	0.11692	2.29555	M
935	Typical	-0.507454	5.55585	4.28775	-1.35323	6.07537	3.26558	-2.14124	M
936	Typical	-2.91921	8.6459	4.701	2.89179	0.499193	2.37309	4.26732	M
937	Typical	-4.74067	-0.849874	6.34365	-1.59767	6.09882	0.800289	0.408992	F
938	Typical	-0.00894765	1.64965	6.01095	6.69639	3.07152	3.26613	4.85255	M
939	Typical	-12.5418	1.37928	4.94829	-0.43866	1.87865	0.308379	1.63919	F
940	Typical	9.84878	10.3193	6.11364	2.51585	12.4031	-2.7935	3.84594	M
941	Typical	-11.6134	2.32697	3.41654	0.498935	-5.01187	-5.34508	-0.159175	M
942	Atypical	-17.9056	-6.11597	-4.41582	6.89802	5.65944	2.85432	2.17842	F
943	Atypical	-3.27092	3.04741	3.81864	3.32228	1.56586	2.99471	-1.34058	M
944	Typical	-9.72512	0.962222	3.45674	1.52212	-4.64035	-0.692415	2.11699	F
945	Typical	-11.8194	-1.67997	3.41684	-4.8304	2.1064	0.945814	3.29844	F
946	Typical	-1.13176	-1.71954	5.08215	-6.1386	4.64113	1.13208	0.394709	F
947	Typical	3.80064	-0.00773466	5.08457	16.9521	1.60733	-0.447735	7.11026	F
948	Typical	-13.5534	3.01957	1.99618	7.74732	2.5557	0.485356	0.0294378	F
949	Typical	-8.6184	-0.60871	2.94603	0.710206	0.108283	0.0992973	-0.275663	F
950	Typical	2.30527	3.83535	12.7954	16.7208	-0.0423345	1.20057	-0.115222	M
951	Typical	-8.38538	5.61884	11.2605	-0.3044	-7.2017	0.0329816	3.32437	M
952	Typical	-4.3103	6.12121	6.75497	-2.80976	8.41312	-2.00342	1.91928	F
953	Typical	-2.5767	6.58707	4.98357	5.32595	-0.63557	-1.02047	-0.0582484	F
954	Typical	-0.702872	7.38165	-0.558456	-7.86651	0.385249	0.0185113	2.05294	M
955	Typical	-10.6881	7.66339	4.03072	6.06041	9.89737	4.41678	0.0532474	M
956	Typical	-3.1122	3.96947	0.882163	5.5379	4.11389	0.634429	0.0218873	F
957	Typical	-5.09942	-1.37236	1.69644	9.38662	0.363963	1.25747	3.42254	F
958	Typical	-10.7388	1.5489	9.4356	7.89861	7.14508	-1.26546	2.57963	M
959	Typical	-9.34119	4.50907	4.23649	-0.458471	-3.93504	0.550803	0.654406	F
960	Atypical	-10.7515	-0.316536	0.437738	-1.49263	3.50555	-1.14427	-0.154852	M
961	Typical	-6.09798	4.5151	5.68211	1.75589	1.25753	-1.11095	1.06433	M
962	Typical	-8.59741	4.71231	1.55268	8.22525	-1.20839	-2.4242	-0.701887	F
963	Typical	-12.7324	-0.731481	7.59731	11.5291	-1.1289	-2.239	0.280455	M
964	Typical	0.450761	2.98792	12.8075	7.19967	7.34293	-0.438754	2.33565	F
965	Typical	-8.96487	0.5234	1.52559	-3.10685	4.9565	-2.46877	1.97991	M
966	Typical	-9.99768	4.10643	10.0893	10.2721	-0.930812	0.489923	4.13756	M
967	Typical	-2.55007	2.7939	-3.98247	7.32217	7.17181	-7.3604	1.65663	M
968	Typical	-11.9712	-0.601172	-3.20299	4.43033	-7.24343	-0.501577	-1.95722	F
969	Typical	-2.15491	1.08663	-7.12187	1.14099	-4.85097	-1.50483	4.13673	F
970	Atypical	-7.23361	-0.994803	2.81612	-5.59785	-1.99286	-0.670505	3.8328	F
971	Typical	0.868512	4.92972	8.92506	-0.329709	10.0957	1.49286	1.72156	M
972	Typical	-2.47598	6.06771	5.86622	10.3269	0.474833	-0.3621	0.168586	F
973	Typical	-6.3746	7.26393	8.02637	-0.468693	4.09276	-0.779724	4.89491	M
974	Typical	0.00550199	1.32419	0.641182	1.41581	3.40631	-0.651375	5.11697	F
975	Typical	1.63707	3.52936	9.08327	-12.7523	0.54082	0.327175	0.326499	M
976	Typical	-6.14128	2.41246	3.28739	5.23444	3.91845	-1.32388	3.49855	M
977	Atypical	-11.8638	-2.72259	2.33596	3.22308	-3.78079	-3.46461	2.19891	M
978	Typical	3.11087	8.17825	2.39304	3.30497	1.53291	-3.1007	0.000478035	M
979	Typical	-9.35417	4.51069	5.28052	13.7058	-4.65383	0.420383	0.735875	M
980	Atypical	-11.3751	-0.229571	-3.99332	5.70764	-1.32809	-0.0378682	-0.0850949	F
981	Typical	-8.54571	1.12434	7.1664	7.9734	-2.12133	0.85956	-0.650623	M
982	Typical	-5.01345	-4.09157	-0.452669	11.4358	-6.9034	-0.832278	-2.71631	F
983	Typical	-13.5232	0.249033	3.01553	-0.101725	2.30059	2.96378	2.1611	F
984	Typical	2.33324	12.1027	1.78822	3.92637	1.4208	0.129061	-0.251022	M
985	Typical	-6.85559	-0.453022	0.152078	8.3641	-3.33931	1.44711	-0.438061	F
986	Typical	-6.25772	4.24129	5.92868	1.5742	5.15887	2.29198	-2.24814	M
987	Typical	-7.13635	-0.403244	6.01678	-7.47589	-1.35972	1.57542	-1.55991	F
988	Typical	-6.77915	3.38692	2.01928	-2.74118	-4.64333	-0.747636	1.88387	M
989	Typical	-0.822973	7.04962	8.36651	5.03843	-4.68625	0.826994	2.64403	M
990	Typical	1.31831	8.41004	9.47319	7.20184	-0.914798	1.14573	4.80382	M
991	Typical	1.68725	7.53974	4.72551	-7.2816	3.76172	3.804	2.09954	F
992	Typical	-2.46753	4.46857	5.661	18.0868	2.52985	0.942007	1.35311	M
993	Typical	-7.96667	3.47945	6.152	-0.879132	4.74822	0.889971	0.729399	F
994	Typical	-10.4182	-0.686399	5.95275	-2.055	-2.26333	-2.78565	3.7845	M
995	Typical	-11.8281	-1.91267	-3.46806	-7.53384	3.03364	-1.38631	1.41359	F

## Sheet: Fig_3B
Fig_3B_Participant	Fig_3B_Language_Lateralization_2_Phenotypes	Fig_3B_G2_Cont_Asym_Std	Fig_3B_G2_Default_Asym_Std	Fig_3B_G2_DorsAttn_Asym_Std	Fig_3B_G2_Limbic_Asym_Std	Fig_3B_G2_SalVentAttn_Asym_Std	Fig_3B_G2_SomMot_Asym_Std	Fig_3B_G2_Vis_Asym_Std	Fig_3B_Sex
1	Typical	-2.60494	2.37535	-1.47054	-0.920716	1.45853	-3.21509	4.53814	M
2	Typical	-5.23921	0.974583	3.28296	0.718707	1.60876	-0.872056	0.821078	F
3	Typical	-1.78713	0.378892	2.79563	-0.883191	-0.385934	-2.55228	-0.971766	M
4	Typical	-0.331783	-1.3853	-1.84573	-3.66887	0.691716	-8.99354	-3.27075	M
5	Typical	-4.02729	-0.523758	-1.42606	2.18533	2.64407	-7.80048	-2.00898	F
6	Typical	-0.52566	0.685195	-3.35911	4.48923	1.26983	-5.90814	0.948452	M
7	Typical	-1.6296	1.18979	0.751734	6.58145	1.06927	0.340202	1.53243	M
8	Atypical	-7.00605	1.01502	-0.6794	-2.1352	1.69762	2.48612	4.34786	F
9	Atypical	-7.71673	-0.5692	-2.78636	0.599587	-1.90504	0.147634	-5.89816	M
10	Atypical	-2.14585	-3.08181	-1.52103	-4.17034	-3.91847	0.551775	-1.29745	M
11	Typical	-1.93695	1.30775	-3.83882	3.25103	0.430307	-6.42267	0.0817103	F
12	Typical	-4.87949	-1.36815	4.35036	0.901001	-2.18012	-5.9936	-0.829976	M
13	Typical	-4.87393	-0.65203	-2.84307	-0.890219	2.8827	-2.74512	-2.14551	M
14	Typical	-4.50403	-1.82073	-1.8531	-5.62711	3.3694	-2.539	-3.59557	M
15	Typical	-2.73889	-2.58511	-1.83763	2.41943	-0.814784	-9.74912	0.395532	F
16	Typical	-1.13945	0.352356	8.02999	3.75743	3.42197	-2.34675	0.174496	M
17	Typical	0.676008	3.89743	4.99577	0.782172	5.39009	0.76329	-2.79542	M
18	Typical	-3.79376	1.26533	-6.08563	-0.837252	-1.57852	-2.52351	0.0718882	M
19	Typical	-2.80878	0.316741	7.80003	2.71594	2.31842	-1.55777	3.00588	F
20	Typical	-0.363302	-1.21085	-15.612	1.11339	2.16781	-2.83098	-1.68411	F
21	Typical	-1.45428	0.54327	7.15783	4.77605	0.791455	-1.1721	0.112912	F
22	Typical	-4.13505	0.751476	4.79488	-3.65417	1.93297	-1.04743	3.19933	F
23	Typical	-4.31265	-4.85546	-6.27288	6.65833	-4.34289	-1.95999	-1.31183	F
24	Typical	-4.0154	0.0647381	1.27762	-2.69163	3.70018	0.319852	-1.57544	F
25	Typical	-4.15466	0.330624	-1.09632	1.11342	0.617179	-0.23318	-1.36356	F
26	Typical	-2.35237	0.36737	2.7353	0.101361	2.77381	-3.66978	3.5947	M
27	Typical	-3.55338	0.116328	-3.84816	-1.53493	2.22296	0.966515	-3.71743	M
28	Typical	2.61744	0.628899	6.90977	-1.58797	6.10781	-0.826776	-4.04016	F
29	Atypical	-5.18906	-0.492631	-1.58412	-0.506483	-0.352148	-2.30935	-3.11914	F
30	Typical	-5.19778	-1.0767	3.76613	-0.977134	7.04112	2.06042	-0.874085	F
31	Typical	-2.84634	-0.942135	-3.45106	-7.07101	-1.41494	0.709232	0.607408	M
32	Typical	-2.93634	-2.45173	5.79447	-1.80823	-0.908186	-4.15898	-1.74013	F
33	Typical	-7.08823	3.85219	1.59119	-1.28101	0.689626	-5.61459	-0.653578	M
34	Typical	-0.430726	0.163084	2.24928	5.63429	4.3562	-0.286388	-0.671411	F
35	Typical	-0.545431	3.17009	-2.9335	-6.92478	-1.99379	4.01134	-2.43619	F
36	Typical	-2.82095	-1.86303	1.1527	1.07279	-2.92192	-0.760548	-2.21803	M
37	Atypical	-15.5873	-7.50524	-14.4442	-8.8699	-6.90572	-13.8606	-2.43587	F
38	Typical	-1.09551	0.16555	-2.28355	3.25716	3.93867	-2.77468	-1.07334	M
39	Typical	-6.79907	2.10682	2.68124	-0.198602	-3.10679	-7.14701	0.87213	F
40	Typical	-4.43194	1.06708	8.75468	6.69716	2.00291	-4.33921	-2.31125	M
41	Atypical	-2.15884	1.24321	1.15284	-3.32452	0.848168	-5.04514	1.60089	F
42	Typical	-2.20656	0.366955	1.61258	-5.66114	-0.215904	-0.572504	-0.730868	M
43	Typical	-0.926941	-3.66482	-3.7001	-0.0146587	0.701272	0.00155958	-0.624743	M
44	Typical	-1.01923	-0.940805	1.18177	-1.76359	1.68601	-3.89555	-0.599456	M
45	Typical	0.546028	-1.15198	-0.275192	2.99098	2.78262	-1.41619	-5.07153	M
46	Typical	-0.822136	0.538497	0.664526	7.06488	0.398235	2.85413	3.87453	F
47	Typical	-7.00081	1.68881	5.57592	5.56432	2.77239	2.37742	-1.25647	F
48	Typical	-2.48365	-0.838272	2.0161	2.57169	-1.9561	-0.374179	3.00816	M
49	Typical	-4.23694	-1.05695	8.2199	-4.77512	0.339409	-0.258742	-0.908172	M
50	Typical	-1.31563	-2.66673	2.95259	0.609358	7.08321	-0.580492	-0.257455	F
51	Typical	-2.36519	-0.143842	-3.32123	10.0727	-4.93747	-1.62643	0.741403	F
52	Typical	3.07308	-0.653361	5.69007	2.31231	5.89517	-3.31954	0.110391	F
53	Typical	-3.44085	-1.69308	8.60182	-1.38373	0.870094	2.99872	-0.438984	F
54	Typical	2.00201	0.430913	2.0416	-2.26416	7.11976	4.78836	-3.6285	M
55	Typical	-13.8895	-13.8368	-8.79325	-18.2676	-20.1493	-25.4254	-4.45494	F
56	Typical	1.54008	1.07934	5.35931	-2.73325	2.52961	0.979935	1.50079	M
57	Typical	-6.34447	-1.01524	-3.92731	-6.05172	1.44558	-2.20681	-3.42533	F
58	Typical	-3.53702	-2.84428	6.47458	-3.75664	-1.95356	-7.49305	2.02235	F
59	Typical	-4.57815	-4.73427	-6.36192	-8.5593	-7.32752	-2.13794	-3.43507	M
60	Typical	-3.69118	-2.08772	-1.08868	0.929466	-3.22567	-1.41685	-2.50254	F
61	Typical	-2.5009	2.00102	2.88267	1.11999	-3.45728	-0.110255	-0.872639	M
62	Typical	-2.84539	0.130193	2.69431	-5.00905	2.63001	-1.17884	-1.27924	F
63	Typical	-2.68092	-1.6445	3.34273	7.42788	-3.697	-1.57678	1.97004	M
64	Typical	-1.91918	-0.674964	0.680476	-1.53838	-0.400835	-1.4499	2.13324	F
65	Typical	-3.97224	-1.04443	0.107564	-3.94716	-1.58127	-1.51663	0.0833923	F
66	Typical	-2.58898	-0.277758	-0.561157	-3.94316	6.51565	2.13722	-2.43632	M
67	Typical	-2.29577	-2.03262	1.49378	-7.54184	-2.49626	-0.609889	-1.8716	M
68	Typical	-6.26128	-1.88137	1.79473	0.148911	2.45125	-1.66489	-2.33593	F
69	Typical	-6.08342	0.212256	3.38557	5.72519	4.19404	0.0231162	-0.367789	M
70	Typical	-6.23358	-1.01334	-6.0583	0.542364	-1.04554	-2.69023	-2.67429	F
71	Typical	-8.94092	-6.73642	-3.02876	-2.83532	-0.248603	2.82578	0.0893237	M
72	Typical	-6.60826	-0.0656108	-6.36778	-4.77286	0.0492589	1.16042	0.525783	F
73	Typical	-3.12374	-0.0971001	0.502289	-4.76283	1.57166	-2.30786	-4.80448	F
74	Typical	-1.14432	-1.4764	0.282421	-1.79687	3.90511	-3.32202	3.84481	M
75	Typical	-1.0077	0.271932	2.07655	2.15926	5.44684	-3.40124	1.12759	M
76	Typical	-2.53855	-1.42298	-4.9711	-2.95879	-1.25306	-5.52172	0.709756	M
77	Typical	-6.72677	-3.07831	-0.313966	-3.13695	0.46646	-3.67074	1.14657	F
78	Typical	3.41058	3.89015	2.96734	-6.49882	3.23746	-4.39098	-0.92986	F
79	Typical	-2.46096	3.74335	6.17697	-0.466595	-5.87877	4.79203	-3.61516	F
80	Typical	-5.30228	0.373845	0.311348	4.30234	1.90053	-2.98222	-1.84795	F
81	Typical	-0.673735	-2.77094	4.63109	-2.15641	-0.346634	1.03469	0.633179	F
82	Typical	-6.33785	-2.54097	-4.81643	-5.96018	-1.95402	-1.86951	-1.52799	F
83	Typical	1.53245	2.55354	3.17419	9.09322	1.81584	0.28733	-3.28155	M
84	Typical	-0.662262	0.517563	-3.98359	-2.25023	-3.70421	-3.2576	0.0283524	F
85	Typical	0.953545	-2.85595	1.77207	-1.44388	0.750422	-0.188149	1.57259	M
86	Typical	-4.13124	-1.54614	0.887517	-3.85197	4.20926	-2.40542	-0.157896	M
87	Typical	-4.57135	0.128344	-4.63786	-0.503739	-4.60451	-1.03958	-0.640044	M
88	Typical	1.33687	1.85563	5.94734	-1.90501	10.934	1.20715	2.55782	M
89	Typical	0.739281	0.681055	-2.33058	-2.49314	1.91058	0.850217	-1.25963	F
90	Typical	-6.49052	-3.64144	-9.10499	-4.91835	-0.970463	-1.79692	0.717749	F
91	Typical	-3.94129	0.493734	2.24009	-4.18052	-2.21218	-3.16899	-0.0110458	F
92	Typical	-2.88163	-2.99375	6.25298	0.391273	0.780422	-4.32243	1.20687	F
93	Typical	-4.70336	0.162959	9.27157	3.08316	5.83589	-5.03419	1.7201	F
94	Typical	-4.20735	-3.1937	3.9044	-0.97626	0.147186	-0.445999	-1.25657	F
95	Typical	-2.25354	-1.24285	-1.15684	-1.2881	-0.0280683	-1.72355	0.938724	M
96	Typical	-7.8519	-1.32244	-1.66772	-5.41567	-3.35488	-3.1402	-1.88576	M
97	Typical	-2.57346	-2.14523	-5.43792	1.49075	5.4614	-0.985947	2.24733	M
98	Typical	1.00169	-2.75323	-0.444358	1.44003	4.54502	1.16265	-1.07917	M
99	Typical	-1.23645	-1.95867	3.93791	-5.02396	4.07256	-2.6718	0.641119	M
100	Typical	5.43983	2.29978	9.91412	3.6165	4.41037	-5.17105	3.01026	F
101	Typical	-4.34879	-2.36004	9.46089	-0.312035	5.95489	1.62097	-1.47576	M
102	Typical	-3.93542	-1.76291	0.413229	-1.1225	4.76093	-9.39308	-1.49158	F
103	Typical	0.633319	0.977723	-2.34556	-0.666644	0.244085	-5.91488	0.147164	M
104	Typical	-22.5101	-4.70206	-2.97972	-5.53759	-3.00498	-0.399966	-2.66392	F
105	Typical	-4.60079	1.45044	-3.41272	-4.69794	1.22838	-0.775068	2.29062	M
106	Typical	0.52223	-1.86593	1.6325	2.70503	3.37619	0.172488	2.49148	F
107	Typical	-4.80479	-4.93053	-0.979035	-14.4296	-1.26887	-4.16435	-1.37137	M
108	Typical	-3.46864	-1.65481	-1.41698	-2.14455	0.0516472	-5.53315	-1.78299	F
109	Atypical	-4.97706	-0.625888	-5.29521	-1.92809	5.94488	-2.52282	-0.447977	F
110	Typical	-4.55406	-3.32969	0.717821	-5.77674	-0.116543	-2.62893	-3.1973	F
111	Typical	-1.11789	-0.802366	2.80276	2.51095	0.505071	-4.32201	0.684377	M
112	Typical	-0.632614	-0.323417	-1.38663	0.647989	-3.43201	-1.05686	1.88615	F
113	Typical	-0.0820733	-1.40935	0.155738	-5.82792	3.46959	-3.69734	-2.25544	F
114	Typical	-5.19005	-2.54277	-6.06501	-2.10991	-0.552293	-4.62658	2.15689	F
115	Typical	-2.57387	-1.79379	8.04019	-1.53334	2.7838	2.01595	1.39184	F
116	Typical	-3.28222	-3.27211	2.05663	1.45843	-3.0331	-4.25295	-0.745277	M
117	Typical	-2.91082	0.876989	-10.3916	-4.95441	-1.34549	-3.68253	-1.55141	M
118	Typical	-6.1143	-0.781551	-2.41248	0.80943	8.01905	-8.8479	1.44124	M
119	Typical	-2.37075	-2.04438	-0.884042	-4.94093	-3.03601	-4.22838	-1.20656	F
120	Typical	-2.44752	-0.726862	0.631871	3.43889	3.09463	1.58227	-0.0781162	F
121	Typical	-2.54387	1.57778	-2.84644	-0.904469	2.24603	1.60889	-0.808158	F
122	Typical	-0.925068	-0.57193	-5.15503	-7.56874	1.49581	-2.9805	-1.54108	M
123	Atypical	-4.011	-1.39693	3.87652	3.32551	-1.71287	6.18858	-1.58842	F
124	Atypical	-2.02625	-1.74871	-1.31905	-4.50805	-5.39353	-6.75976	-0.39152	F
125	Typical	-2.64992	-2.58802	-5.21199	3.09746	0.685446	-4.68763	1.14166	F
126	Typical	7.53119	1.10067	-0.25697	-3.85732	10.9464	-3.32651	2.96869	M
127	Typical	-3.04584	0.320481	3.03048	-2.25314	4.67521	-2.94471	-1.30458	M
128	Typical	-1.45	0.330504	2.91476	3.50314	3.33006	-3.55682	1.91834	F
129	Typical	0.514535	0.0151043	7.66358	-1.07136	4.54902	-1.67529	2.71283	F
130	Typical	-7.03096	0.0205051	2.47443	-4.5979	0.537579	-1.69634	-5.33723	M
131	Typical	-4.85544	-2.3747	-4.85287	-4.24511	-0.662106	-11.8711	-1.80297	M
132	Typical	1.03827	1.70629	-1.49214	4.70007	2.97404	-3.97665	4.05587	M
133	Typical	-3.08301	-0.943993	3.18549	-1.99165	-2.00699	-8.71925	0.657076	F
134	Typical	-3.76051	-2.02473	-1.79629	5.17617	0.506017	-5.0049	2.64242	M
135	Typical	-7.08849	0.594832	1.35312	4.7619	3.02135	0.341938	2.13964	F
136	Typical	1.85075	0.600101	2.95197	-3.00145	1.60168	-2.52606	0.61903	F
137	Typical	-2.88983	-0.255388	-0.700657	-6.53051	2.68852	-12.2639	-0.947633	M
138	Typical	-4.6526	-2.65654	-0.754261	4.90319	2.16462	-4.57931	-3.86668	F
139	Typical	-1.21072	-1.24295	1.01216	-0.422383	-1.78628	0.160654	-1.04621	F
140	Typical	0.590883	-0.0843	9.53364	5.33789	4.1002	-2.46421	1.60269	F
141	Typical	-1.59547	-1.63352	2.92413	2.00477	3.80075	-1.69714	-0.671329	F
142	Typical	-0.845977	0.934803	5.92327	2.26474	-1.51328	-3.56873	2.5891	F
143	Typical	-0.515376	-2.43527	-0.433719	5.38894	3.56272	-3.09806	-1.11813	M
144	Atypical	-6.92577	-3.13409	3.43919	-1.41357	1.7051	-7.51589	-1.33822	M
145	Typical	-0.756669	-1.166	6.36648	0.329742	5.24745	1.0293	2.4301	F
146	Typical	-2.14411	-0.717182	-5.82855	-2.39703	2.9725	0.0432422	0.752907	F
147	Typical	-2.50053	-0.112178	1.38646	0.5586	-3.58739	1.28406	1.68771	M
148	Typical	-3.46375	-4.03393	4.63976	3.31654	2.17949	-1.42397	4.41691	M
149	Typical	-1.21437	0.561972	8.89445	-3.57864	-3.93206	-2.33916	-1.16083	M
150	Typical	-1.82455	0.490243	1.6876	-1.90014	2.76347	-3.75413	0.216408	F
151	Typical	-4.28198	-2.99093	-0.721028	-2.13697	-1.98065	-0.320181	0.73725	F
152	Typical	-3.6611	0.847593	10.6286	0.191415	2.49273	-1.20083	-1.31756	M
153	Typical	-0.725422	3.00212	-1.07271	2.90731	5.2851	-2.43317	1.55403	F
154	Typical	-2.09928	-0.0364156	1.02364	-1.00125	5.07612	3.74045	1.42702	M
155	Typical	-3.67717	-0.792877	10.6165	25.5257	4.80649	12.4802	6.92645	M
156	Typical	-3.62797	-5.96989	4.30873	-7.42913	-1.56478	-0.438552	0.859468	F
157	Typical	-1.89393	0.155111	-4.62086	12.0876	0.469779	-7.1921	1.91447	F
158	Typical	2.32183	0.32097	1.48339	-1.07798	3.14966	8.14461	-0.381892	F
159	Typical	-5.50843	-2.74599	-1.65795	0.838144	-0.651462	-3.64682	-0.197739	F
160	Typical	-0.626814	-1.85682	8.52243	-3.95585	-2.36553	-2.1049	1.93512	M
161	Typical	-1.52269	0.812088	0.206258	-0.236959	4.33511	-0.657847	0.0286785	M
162	Typical	-2.47967	-3.44649	-6.28709	9.50165	-2.92869	-3.04155	0.861265	F
163	Typical	-2.99242	-0.701376	0.537885	-0.657976	-3.21908	0.155192	-3.67323	M
164	Typical	-8.01306	0.772253	-2.355	-0.836461	-3.30279	-1.03826	-0.334041	M
165	Typical	-6.05844	-1.91081	3.74456	-3.07714	1.70015	2.704	1.00168	M
166	Typical	-6.30743	0.906172	-1.29424	-7.86027	3.6707	-1.8112	-0.958308	F
167	Typical	2.66264	-0.541303	-2.37298	4.28647	4.16583	-0.771079	-2.81041	M
168	Typical	-4.49728	0.352353	-0.308681	0.895081	1.62265	-0.617984	1.01065	M
169	Typical	-1.24396	-0.383056	-6.81001	4.99288	-5.17687	-4.60355	-1.91983	F
170	Typical	-2.9497	-1.35066	-7.37703	0.586715	-3.88738	-2.52389	-2.00075	M
171	Typical	2.05018	0.818488	1.45052	4.53927	4.93955	-0.491065	0.844838	F
172	Atypical	-5.84827	-1.72156	2.89719	-11.0378	-3.24375	-4.611	-0.535152	M
173	Typical	0.114316	-0.322016	-4.20838	-2.791	6.64392	-9.74383	-0.354062	F
174	Typical	0.357903	-2.12864	-0.22135	1.47715	-0.216629	-3.94904	0.157354	M
175	Typical	-6.93852	-2.86604	-0.335345	-5.12882	2.4924	-10.8516	-2.7837	F
176	Typical	-0.640926	-2.30764	-6.40755	-3.50373	8.88534	-0.640322	0.451374	F
177	Typical	-1.31283	-0.238745	3.63918	0.514902	4.23625	0.656758	0.390901	M
178	Atypical	-5.06113	-2.65339	-0.622506	1.42781	0.354925	0.127802	-1.28705	M
179	Typical	-2.94409	1.53023	-4.78948	-1.90136	6.19549	2.08175	-0.945423	M
180	Typical	-3.90269	0.656498	0.0943018	1.06464	1.07898	-3.80386	0.0235117	F
181	Typical	-1.90908	1.44895	0.408856	-0.54436	4.92988	1.81447	0.975861	F
182	Typical	1.56423	-1.40093	9.58778	6.43083	-3.87393	2.34068	0.641215	F
183	Typical	-9.33083	-6.96773	-1.27305	-7.487	-1.70589	-0.527308	1.61065	M
184	Typical	-3.29589	-1.60658	2.02148	-4.16201	2.16693	-2.28128	0.246527	F
185	Typical	-4.11033	1.93886	1.74673	2.88314	-1.60295	-0.252883	4.31895	F
186	Typical	-5.91369	-2.94347	4.34012	-4.55693	0.423418	-0.554946	-0.469337	M
187	Typical	-4.82739	2.13074	8.18028	-3.17281	4.20107	-0.264462	3.31982	F
188	Typical	-10.345	-2.89289	-3.29861	-1.83677	-2.51414	-4.44235	1.23677	M
189	Typical	-6.1206	-1.1055	2.94673	-1.92521	5.67364	-2.82563	1.78444	F
190	Typical	-1.82297	-0.29866	1.47576	-0.531898	6.72608	-0.598693	0.132837	F
191	Typical	0.887443	4.06473	3.63914	1.77031	1.45129	-5.44324	2.08799	M
192	Typical	-0.776972	1.03322	-0.0570717	3.63027	1.37627	-1.058	1.33547	F
193	Typical	-0.267988	-2.91992	0.709106	-7.00943	1.85811	-1.18441	1.42089	F
194	Typical	-0.964696	-1.35814	1.68803	-1.76893	7.66167	-7.82862	-2.62703	F
195	Typical	-0.563842	0.383928	0.624921	1.90134	2.34088	-0.602948	3.65287	F
196	Typical	-0.805261	-2.04652	3.34276	2.08483	0.747471	-7.80224	2.48529	F
197	Typical	-0.554137	3.62566	-4.80111	-1.64207	6.56851	8.87592	3.21308	F
198	Typical	1.83367	-0.960201	0.0952023	3.07533	5.22445	-5.96593	-0.869154	M
199	Typical	-3.83944	-0.240325	0.184423	-1.38087	1.35719	-4.90089	0.169798	F
200	Typical	2.20307	2.71439	1.59652	3.2223	2.57458	-0.48935	-2.7777	F
201	Typical	-2.21516	0.448363	-1.34164	4.12109	-1.10272	0.0361422	-4.34007	M
202	Typical	-0.707547	4.72626	7.51223	2.28043	8.9705	-4.9904	-0.875123	M
203	Typical	-1.62994	1.70655	-2.51025	6.3488	3.33677	-4.19037	-1.35402	M
204	Typical	-1.21393	-2.49654	0.821765	-1.32072	1.72874	-7.38525	-1.07208	F
205	Atypical	-3.02848	-1.24396	3.32999	-3.77298	-0.674724	-1.28462	-0.126528	M
206	Typical	-3.95605	-2.72307	0.247385	-5.53209	1.3821	-2.39391	-3.74895	F
207	Typical	0.662102	-1.06486	-1.89076	-11.2615	-0.923087	8.67718	-0.18885	M
208	Typical	-2.28296	1.20631	-2.0467	-5.2192	1.65172	-2.05047	0.356915	M
209	Typical	-7.48066	-1.02579	9.66559	-0.954182	-2.23373	-3.70079	1.74091	F
210	Typical	-0.735109	-2.05233	2.57805	-1.12212	-6.05305	0.980918	1.14579	M
211	Typical	-4.83592	-1.17489	2.90208	-6.88281	-0.0946524	-0.583011	-0.865794	F
212	Typical	3.3222	-0.167116	8.2463	0.052514	4.71811	-1.96317	2.12991	M
213	Atypical	-4.09127	1.88856	4.07353	-0.759179	-0.744083	-1.64835	-0.202196	F
214	Typical	-4.13976	-0.390601	4.42707	-0.236214	3.69537	-8.84541	-0.343239	F
215	Typical	-3.69782	-0.0873658	-5.65062	-2.71482	2.47218	-1.30869	0.020589	F
216	Typical	-4.71391	0.382586	1.12037	6.09385	2.43495	-4.05544	1.84773	F
217	Typical	-5.04529	-1.39325	-0.929086	-1.03701	-0.257104	-5.22235	1.19987	F
218	Typical	-16.9445	-7.74645	-14.2698	-0.554028	-14.8074	-5.07539	-5.81773	M
219	Typical	-5.25269	-0.626341	6.46467	-1.37073	9.10747	-0.163416	-3.15534	F
220	Typical	0.171814	0.378635	1.71108	0.284971	4.77893	-2.57185	-0.649213	M
221	Typical	-0.115713	0.0371431	-0.70214	0.969717	2.65885	-3.83379	-1.85914	F
222	Typical	-5.18546	2.27047	8.16783	-0.34305	6.35902	5.99733	-1.77762	M
223	Typical	-0.403165	1.42098	3.71857	-5.37304	4.17151	-3.15949	-1.98128	M
224	Typical	-4.6427	0.591541	-4.67207	1.56052	3.48307	2.58483	-2.40803	M
225	Typical	-3.95046	0.101451	5.34947	-1.52196	5.58073	-6.60937	1.64207	F
226	Typical	-2.11185	-1.06341	7.39212	2.24424	0.720607	-0.873499	-1.49575	M
227	Typical	-3.24746	0.108971	0.0549626	5.38355	3.04004	1.3601	0.790711	M
228	Typical	0.748621	-0.150902	6.14659	-0.425374	1.33442	-1.90741	3.14562	M
229	Typical	-2.75707	-0.873869	10.7924	0.402341	-1.54155	1.72788	1.55486	F
230	Typical	-4.05349	-4.20524	-1.86022	1.3078	-1.33024	2.51736	0.92115	M
231	Typical	0.613237	-0.00278305	-5.28369	-9.18682	0.281488	-1.85433	1.38749	F
232	Typical	-2.63505	-0.936781	-2.17167	-0.519682	0.697841	1.03666	0.939325	M
233	Typical	-8.07533	-1.70377	3.25233	-1.29055	0.134014	-2.2264	-3.18157	F
234	Typical	-3.02196	-1.82926	6.96016	-0.908947	7.14741	-2.62752	0.144502	M
235	Typical	-2.20614	-0.294881	1.55121	-0.342334	2.70149	-3.54892	0.823762	F
236	Typical	-3.79488	-1.52448	0.896077	0.30296	-5.85864	-2.28786	0.358223	M
237	Typical	-3.66012	0.21356	1.85323	4.46708	-7.43851	0.760506	0.951049	M
238	Typical	-3.92519	-1.76104	-1.11551	-1.32711	-0.19401	-4.54696	2.76131	F
239	Atypical	-4.81135	-2.34361	1.5841	-1.15555	0.59128	-3.73763	-1.55537	M
240	Typical	-0.884772	0.294982	4.27107	7.64115	3.24182	-1.32221	2.04421	F
241	Typical	-2.44983	-1.84846	-1.57506	0.361242	-8.43136	-8.42999	0.0882215	F
242	Typical	-3.31051	0.521109	2.07805	-0.156828	6.347	-7.07708	-0.822449	F
243	Typical	0.577169	-1.51444	4.31877	1.01344	-0.851593	-1.86681	0.176828	M
244	Atypical	-3.25875	-2.84255	7.70975	1.18724	-0.328451	0.190518	-1.3157	F
245	Typical	-3.89583	0.999705	3.639	-1.62795	-3.94261	-5.15237	1.64205	F
246	Typical	-0.837283	1.75967	13.3338	10.0896	0.142899	0.379997	-1.18124	F
247	Typical	-0.828216	0.973193	3.82289	-2.186	0.229733	-1.60492	0.895571	M
248	Typical	-5.88562	0.616606	-0.110553	-1.67922	-0.606049	-2.4654	-0.291253	F
249	Atypical	-1.17563	-1.91747	9.83399	-5.47986	0.210234	2.27761	0.841271	M
250	Typical	-3.66884	-2.14819	-7.03045	-0.138681	-0.0938003	-6.56153	2.15344	F
251	Typical	3.20637	-0.1681	-0.599555	-5.51466	5.5217	-1.50673	-0.936058	M
252	Typical	1.12966	0.535004	5.39735	5.30084	0.348239	-1.44397	-3.00252	M
253	Typical	-8.29877	-4.33637	-6.26034	-2.98678	1.12915	-6.73991	-2.06381	F
254	Atypical	-7.16305	2.66915	3.01873	-0.522459	-0.0462805	-1.38181	-0.0406748	M
255	Typical	-9.33344	-3.4936	6.2889	-1.26413	4.82921	-3.81271	-8.35965	F
256	Typical	2.66174	-1.19225	-5.64755	-6.39033	3.74493	-1.28517	-2.12867	M
257	Typical	-2.64667	0.171869	2.21092	-2.02573	-4.42531	-6.26075	-2.66068	F
258	Typical	-4.12797	-3.78296	2.64836	-3.7152	2.25958	-1.48236	-0.0203855	F
259	Typical	-1.11443	0.46706	1.19665	-1.0492	-2.34752	-1.00166	1.95589	F
260	Typical	-1.06678	0.712976	-6.90677	-0.319039	-8.54533	-8.87524	-2.42644	M
261	Typical	-1.23991	-0.160545	4.5522	0.848687	-0.294805	-1.58375	-1.89729	M
262	Typical	-3.30739	-1.60425	9.03379	0.374708	0.427634	-2.70055	-1.29787	M
263	Typical	-3.01898	-2.67842	2.10507	2.1509	-2.49471	-4.44901	-5.57569	F
264	Typical	-4.05135	-1.07797	5.1012	3.61529	-2.89703	0.250832	2.10137	F
265	Typical	-0.733122	0.371053	1.9072	3.77106	4.88419	-0.777792	3.66133	F
266	Typical	0.931277	-0.661362	9.07833	0.914141	5.04073	-1.69866	-3.99522	F
267	Typical	-5.8238	-0.505326	8.5221	-1.87401	6.27444	-1.15977	-0.118104	M
268	Typical	-2.38269	-0.919987	1.13219	-1.81565	4.21108	-3.83781	-0.500646	M
269	Atypical	-6.35575	-0.576579	5.1809	1.8811	4.00399	-3.49249	1.6127	M
270	Typical	-3.58484	-0.702565	3.02722	-3.05508	1.76723	-2.38996	-0.517654	M
271	Typical	0.292517	0.521091	3.18724	-1.6963	6.31445	4.02676	0.174569	M
272	Typical	-4.02568	-2.60407	0.00964987	-2.07852	1.19949	0.933397	-0.480083	F
273	Typical	-2.88234	1.9368	4.35277	-3.10425	-1.90038	-2.51165	3.29239	M
274	Typical	-2.63985	-0.986123	-0.566079	2.81262	4.64184	1.57891	-2.35334	F
275	Typical	-3.98222	-2.25668	2.24356	-2.36985	7.06067	0.366088	0.302516	M
276	Typical	-1.64304	0.396209	1.96291	-0.666714	10.1926	-0.978888	1.28704	M
277	Typical	-2.42615	0.99343	2.56216	1.3667	5.51592	0.50661	-1.20643	F
278	Atypical	-3.60368	-1.9888	-0.2314	0.755282	-0.831225	0.147208	0.260947	F
279	Typical	-5.29405	-0.288363	-5.08339	-6.88955	-1.92959	0.865528	-2.30819	F
280	Typical	0.40672	-0.762028	2.44078	-1.71684	7.20459	2.22958	-1.68901	F
281	Typical	3.11474	1.51359	-0.798606	-0.97108	0.84008	-2.51588	-3.64404	F
282	Typical	-6.02875	-3.53539	-8.97042	-3.83956	-0.702583	-2.79017	0.392098	M
283	Typical	-3.99344	-1.77333	2.50063	2.02209	5.25316	-5.44417	3.27703	F
284	Typical	-2.48828	-0.0721224	-8.06615	1.78936	3.1456	-1.79261	-2.83094	M
285	Atypical	-2.52758	-1.50741	-7.67091	0.679428	-1.34378	1.35564	-0.401329	F
286	Typical	-2.92713	2.66613	2.00001	2.10962	4.70117	9.03588	5.92239	F
287	Typical	-1.47911	0.366892	-2.89692	3.10997	5.27698	-9.47138	-4.0202	M
288	Typical	-3.36481	-0.87526	-0.0140963	-6.25418	-1.02012	-3.95945	-1.15232	M
289	Typical	1.49	-0.368601	-0.576734	-11.2043	1.95461	-4.99638	-1.41382	M
290	Typical	-2.81484	1.00837	1.48659	0.134969	0.131336	-1.62171	-2.92125	F
291	Typical	-9.61311	-0.358157	-4.38867	-1.30646	-0.409148	-1.00089	0.247712	F
292	Typical	-3.65198	-1.16429	-0.633033	1.14164	-1.24819	-6.17436	0.710693	M
293	Typical	-7.77288	-0.872677	-4.11669	-1.87067	-3.29162	-0.729941	-0.510242	M
294	Atypical	-6.30747	-2.10606	-5.21011	-1.44798	-2.86672	-4.14771	2.49228	M
295	Typical	-2.42686	0.966152	6.10374	-1.59836	0.381711	1.69431	-2.4839	F
296	Typical	-2.21203	-1.82845	-0.958041	1.67419	0.522964	-0.497186	-0.0240526	M
297	Typical	-6.1488	-0.169668	-1.87848	-3.39377	-0.764209	-1.14539	-0.563548	M
298	Atypical	-1.03748	-1.73284	-2.18785	1.557	1.35328	-4.05815	2.34275	M
299	Typical	-5.222	-2.32025	-4.28864	-2.28331	1.56673	-4.24802	2.92819	M
300	Typical	-0.813035	3.1656	-2.9244	1.16253	10.3193	2.74349	2.31622	F
301	Typical	-4.31451	-1.02737	-4.41506	-2.07561	-0.858719	-3.04177	1.3188	M
302	Typical	-4.88458	-2.98215	4.90023	1.18292	1.23463	-3.61582	1.64393	M
303	Typical	0.682697	-0.963299	2.29516	-0.926091	2.90622	-5.74279	3.88447	F
304	Typical	-3.70939	0.0349357	-3.04463	3.71736	0.204806	-4.40642	-0.588794	F
305	Typical	0.504206	1.21566	6.24885	-1.417	5.20097	0.82046	0.459256	F
306	Typical	-1.61002	0.965498	13.0263	3.33715	4.42572	0.986896	0.974286	F
307	Atypical	-2.47894	-0.0918749	3.98194	-0.29789	1.37966	2.90746	4.14863	M
308	Typical	-5.20594	-1.28783	-1.25835	-0.323441	-2.24226	-2.48883	1.42591	M
309	Atypical	-7.0662	-7.95975	-5.68221	-8.24615	-3.11095	-4.44952	2.07071	M
310	Typical	-3.56094	-0.329656	4.10268	-1.03725	5.79429	-5.7882	-1.77603	F
311	Typical	-6.51398	-4.99094	8.87088	-3.25995	3.74061	-4.7425	-1.01519	F
312	Typical	-12.3462	-10.6397	-4.75808	-9.72072	-2.01883	-3.80574	-8.29286	M
313	Typical	-4.13699	0.983808	9.46842	-0.544755	-1.51491	-4.09218	3.96938	F
314	Typical	-4.43342	-1.13475	2.85966	0.834173	0.294925	0.773248	2.27501	F
315	Typical	2.9243	1.68813	-0.520796	3.05874	0.0374231	-5.52501	0.694863	M
316	Typical	-3.139	-0.571517	-2.44029	-1.1431	0.628784	-12.3916	-5.05617	M
317	Typical	-0.755785	-0.696864	3.64709	-4.36202	-0.186837	-1.84362	-0.791733	F
318	Typical	-0.716751	-2.32271	0.176109	0.614446	-0.652324	-9.47056	-0.436264	M
319	Typical	-1.84234	-0.709198	1.14688	-5.22369	1.34716	-0.276842	-0.510619	F
320	Atypical	-9.22148	-3.10719	6.45678	-6.63987	0.122502	2.1301	0.591008	M
321	Typical	-7.67791	-0.771182	2.14455	-6.3113	0.527512	-4.26841	-1.41918	M
322	Typical	-3.0991	-2.29491	3.88095	6.54908	3.22706	-1.21645	1.80662	M
323	Typical	-8.37106	-5.73244	-0.541393	-2.15126	-0.428249	-4.53792	0.921399	F
324	Typical	-2.84465	-0.554214	1.02851	-3.93152	2.79792	-3.1841	-0.848387	M
325	Typical	-4.61035	-0.29876	-5.02823	0.904878	-2.21643	-3.65311	-2.52278	F
326	Atypical	-10.6481	-1.41129	1.8004	-3.25635	3.04003	-7.91422	-0.754874	F
327	Typical	-3.75076	-1.64888	2.89468	-2.48598	-0.347977	-4.79441	0.719513	M
328	Typical	2.03342	1.00498	5.74693	-1.59801	3.14388	-6.06397	0.888196	F
329	Typical	-2.92978	-2.0605	4.40129	1.53935	1.16293	-0.0910146	-1.49098	F
330	Typical	-2.50719	-0.0920207	4.05374	0.818282	-5.69192	-0.72383	-0.303277	F
331	Typical	0.0834039	1.11977	-0.49231	-1.28057	7.31615	-0.995288	-4.17229	M
332	Typical	-1.46292	-0.229696	-3.94654	3.23141	4.06953	-1.46285	-1.76085	F
333	Typical	-2.77493	-2.17455	9.50379	-0.668534	3.60738	2.93882	0.0725392	F
334	Typical	-0.793973	1.14175	5.70456	1.17929	5.1692	3.34239	3.57262	F
335	Typical	0.226002	0.328322	7.00428	-1.02762	7.24687	-7.8426	2.78678	M
336	Typical	-2.96361	0.920491	-3.62523	-3.25696	3.71406	-3.73698	2.56462	M
337	Typical	-5.35189	-0.393361	1.68205	0.295545	1.44017	-7.93473	-5.45425	F
338	Typical	0.214801	5.40697	6.11954	1.68642	7.24944	-1.35847	-1.02948	F
339	Typical	-3.53429	-1.75075	1.73195	2.35452	2.58083	0.297563	4.6744	F
340	Typical	-1.27543	-0.854591	-1.57579	3.02627	4.45922	-3.34839	-1.50381	F
341	Typical	-5.39711	-1.1409	8.65183	-2.63206	-3.51504	1.53767	1.09402	M
342	Typical	-5.00137	-2.50204	9.10712	4.17993	1.08497	-7.82962	-0.343575	F
343	Typical	-4.80931	-0.277363	6.24058	-0.728196	4.89839	2.95753	1.9662	F
344	Atypical	1.38856	-3.1372	-2.06609	-1.8069	6.64018	-2.79628	2.81343	M
345	Typical	-5.62903	1.38903	1.19718	-3.7693	1.14465	-3.392	-2.71	M
346	Typical	-3.80583	0.118326	-0.548695	3.81668	0.621845	-6.74269	-1.37629	F
347	Typical	-0.556736	1.35618	-4.21788	2.98333	-3.94272	-6.61115	1.53449	M
348	Typical	-0.526606	-0.0145428	-1.54254	3.33011	4.86552	0.483988	0.856817	F
349	Typical	-4.10744	-0.458635	-4.04165	0.632142	-6.66589	-6.47667	-3.1672	F
350	Atypical	-5.53152	-2.58188	-0.395837	-0.948968	1.84726	-0.800069	0.584357	M
351	Typical	-5.97793	-0.0612313	0.91199	-3.9052	6.18048	-4.15692	0.169371	F
352	Typical	-5.4686	-0.25507	-0.752971	0.763584	4.13437	-6.25964	-1.70663	F
353	Typical	-2.59196	-0.216804	7.4522	-1.13337	4.38677	-0.989106	2.18247	F
354	Typical	-0.515706	-1.02682	-4.03012	2.60655	2.437	-3.86288	0.574693	M
355	Typical	-0.518681	18.7772	9.49263	40.9689	8.98679	3.55384	33.8391	F
356	Typical	-1.51991	-0.880111	7.76059	2.60927	-0.758863	1.04858	0.0207331	M
357	Typical	-8.01736	-0.497943	5.04067	3.82602	-0.953048	-1.21679	2.11092	M
358	Typical	-3.54701	-0.0163394	-5.44554	-3.29746	0.852221	-8.26633	-0.926651	M
359	Typical	-0.731758	-1.85936	5.77736	-1.36884	-2.97567	1.40146	-1.73038	F
360	Typical	-4.08578	-2.12359	3.65021	-5.77134	1.87561	-0.976814	-4.99193	F
361	Typical	-10.3219	-2.29635	-4.32728	-2.92894	-2.0345	-5.74836	0.117907	F
362	Typical	0.743833	1.08307	8.69452	-2.88464	8.29318	-2.93682	-0.100536	F
363	Typical	1.07687	-0.397515	-6.9505	-2.69967	4.9608	-10.0994	-2.45627	F
364	Typical	-3.54454	-0.0495778	7.37151	-0.286351	2.8536	-4.3775	-0.10031	F
365	Typical	-4.18207	-2.20389	1.141	-0.44053	-1.44116	-1.43935	-0.641987	F
366	Typical	-0.409899	-0.452736	5.24855	-0.901152	5.32129	-2.18284	0.154661	F
367	Typical	-0.71535	1.44572	-1.01867	4.80179	-5.81528	-3.67299	1.2956	M
368	Typical	-4.06998	-0.646637	2.05538	2.34801	3.63092	-2.59392	0.991382	F
369	Typical	-1.43438	-0.261667	13.8261	-3.64135	6.9241	-3.12493	-1.26133	F
370	Typical	-4.88349	-3.64121	-1.28633	3.0532	0.900857	-3.1367	1.97945	F
371	Typical	-3.39034	-4.21404	-4.5389	5.70496	-0.986664	-2.66716	-0.444797	F
372	Atypical	0.0682106	4.77948	7.02003	7.79966	3.61183	1.37535	-2.16569	F
373	Typical	-2.41547	1.79758	7.38129	-1.58953	5.10956	-0.273232	-0.461123	F
374	Typical	-2.8949	0.917808	4.51021	-3.58339	4.50219	-1.21319	3.42498	M
375	Typical	-0.985425	-0.434322	-0.291615	2.93079	-0.0593272	0.260106	1.2214	M
376	Typical	-1.76937	-2.25951	-2.29986	2.7514	2.56352	-2.07206	-0.670275	M
377	Typical	-1.00913	-0.355449	2.16685	-2.71031	6.00433	-3.96285	-1.68467	F
378	Typical	-1.51127	1.75352	4.19039	-0.52237	4.07376	-3.32826	-1.77133	F
379	Typical	-2.76096	2.06427	9.06643	1.34458	5.26146	-3.55822	-0.283327	M
380	Typical	-5.96068	-0.748345	1.27483	2.51223	-0.990501	1.47111	-1.88569	M
381	Typical	1.11786	0.496329	7.18928	-1.38732	0.774759	-2.53325	2.6938	F
382	Typical	-0.394039	2.10933	9.693	3.16185	0.357175	-2.44661	8.55959	M
383	Typical	-3.28669	1.51027	2.67784	2.17486	5.50113	0.208504	5.8701	M
384	Typical	-1.8824	-1.33106	-0.917595	-0.276672	1.45459	-5.63577	0.286936	F
385	Typical	-0.595897	2.16218	5.79473	-1.10748	7.36602	-2.23162	4.21698	F
386	Typical	-4.26568	0.67044	-0.974263	-5.94065	-1.33642	-4.55049	0.81153	F
387	Typical	2.79431	4.9889	13.4914	6.29514	7.65599	-1.79426	5.29021	M
388	Typical	-1.78572	1.2923	6.89115	-1.21539	-0.217044	-0.576535	3.24654	F
389	Typical	-0.505765	0.0509463	0.132162	-1.35487	0.853241	-6.51934	1.28044	F
390	Typical	-0.999106	-0.897612	-0.352865	4.1887	0.260262	-4.47041	-0.797013	M
391	Typical	-0.373247	0.111891	-5.69373	-2.13919	-1.08521	-1.48078	0.358882	F
392	Typical	0.349022	-0.355677	6.62565	-4.04036	-2.48995	0.308656	3.62749	F
393	Typical	0.260233	-0.500261	0.911599	-3.96506	0.544444	-2.97325	-2.35677	F
394	Typical	-0.357632	4.28284	3.79221	4.00274	3.07977	-3.77785	-0.465942	M
395	Typical	-6.9425	-1.81332	8.05488	-0.102419	0.446347	-1.27091	2.24525	M
396	Typical	-7.44541	0.190481	-3.32993	2.92188	-1.1345	-4.69716	0.196461	F
397	Typical	-3.52027	-0.806717	3.1131	-1.87241	2.09613	2.41404	-3.418	M
398	Typical	-3.19525	-1.17724	-4.94357	-0.713884	-2.63458	-6.14559	-1.86247	M
399	Typical	-5.46982	0.539147	-2.23985	1.19573	7.07935	-0.629182	1.0229	F
400	Typical	-7.20468	-3.15531	-1.35864	-4.19076	-0.378677	-3.50863	1.80351	F
401	Typical	-8.42883	-2.85003	-9.61201	-3.87365	1.43612	-5.60657	-5.13895	M
402	Typical	1.91607	-3.53043	1.40477	4.67372	2.30195	-0.277163	-0.679782	M
403	Typical	-4.52556	-2.42144	-2.02442	-0.110684	-5.25645	0.175364	0.796801	F
404	Typical	-0.430018	-0.708973	6.1554	2.07121	1.72522	-4.00177	1.2673	F
405	Typical	-2.23041	2.12087	4.32781	2.76015	-2.71579	-0.667729	0.654162	M
406	Typical	-11.1467	-1.27351	-5.60064	-3.034	-5.20405	-6.1545	-2.11755	F
407	Typical	-3.06328	-1.03933	3.19417	-1.2341	-1.89424	0.0817449	0.977868	M
408	Typical	-4.22155	-1.67205	-1.31762	-4.63168	-1.14817	2.006	1.31162	F
409	Typical	1.31269	0.664519	10.1924	-3.93483	1.09543	4.02623	4.87777	F
410	Typical	-1.02658	-0.704039	8.36322	-2.47346	3.75036	1.60416	0.370455	F
411	Typical	-4.46198	-0.842047	1.58994	0.409224	3.04439	0.537705	-4.3288	F
412	Typical	2.06343	-0.754654	5.34433	1.77163	1.68268	-6.78652	1.67216	M
413	Typical	-5.16989	-2.14674	-1.78675	1.13794	5.06776	-0.482031	-0.896017	F
414	Typical	-4.025	-0.690959	1.67891	-3.52748	5.61752	-3.20979	-1.08172	M
415	Typical	-1.88905	1.40996	-3.55934	2.36994	0.391929	-4.55383	1.05494	F
416	Typical	-3.01527	-0.645733	1.70961	1.73924	3.94581	1.56102	1.6275	M
417	Typical	-1.12496	-1.49895	5.2549	0.919492	2.38205	0.39377	0.270204	M
418	Typical	-2.18192	1.34142	3.28508	-4.58613	-1.42167	-0.123685	3.70778	M
419	Typical	-2.93042	-0.487652	5.28181	1.39376	7.68129	-2.04557	-3.78749	F
420	Typical	-2.49414	0.588715	1.57119	-3.98852	-0.382799	-12.1195	-0.673434	F
421	Typical	-5.72195	-0.553955	3.21664	0.343395	5.63993	2.21665	-2.89126	F
422	Typical	-3.77435	-1.82921	4.40986	-3.22646	4.66843	1.9975	-1.03834	M
423	Typical	-5.29825	-0.67068	-3.05964	0.715945	4.23141	-2.73599	0.186447	M
424	Typical	-4.75636	0.286407	9.62108	-0.784799	8.30505	-2.69288	0.408482	F
425	Typical	-4.52756	-1.67759	-1.28436	1.95219	-1.69275	1.52018	-0.451697	M
426	Typical	-4.79172	-1.38841	-0.152165	-9.47528	-3.30893	-1.30932	0.511904	F
427	Typical	-2.95424	-1.71197	-1.64055	-5.61291	-5.85684	-4.27808	-2.16039	F
428	Typical	-6.98901	0.274815	-1.76023	0.461517	-1.00597	-7.69005	-4.75479	F
429	Typical	-6.6115	-1.60153	0.541754	-2.41582	-1.78754	-4.5568	-1.34529	F
430	Typical	-0.120331	0.810365	8.16219	-0.111123	0.629883	-1.53823	0.170104	M
431	Typical	-4.26586	-0.409828	3.87737	-5.98886	2.74249	-3.74343	-0.812094	M
432	Typical	-3.18324	-0.64107	-0.89516	-4.94316	-2.55704	-6.27271	-0.483619	M
433	Typical	-3.82821	0.122378	-8.47976	-5.59272	1.16135	-5.72671	1.01521	M
434	Typical	-6.6013	-0.790367	-6.51779	4.52231	-0.21241	-4.05899	-1.07675	M
435	Typical	-6.93107	-1.78642	4.96298	-2.28658	0.907	-2.67709	-1.16166	F
436	Typical	3.50364	-0.56186	2.7906	1.59278	2.97072	-7.65281	-1.39521	F
437	Typical	-4.54654	-0.50259	2.71522	-0.100981	-0.67832	-3.59502	2.0958	F
438	Typical	-3.50534	-1.61735	1.9146	-5.76281	2.43214	-3.66279	-1.65071	M
439	Typical	0.143723	-0.0476132	1.50764	-3.47517	6.45836	-5.22848	-1.37201	M
440	Typical	1.62479	0.41961	7.17163	-0.381782	-0.489468	-3.64731	-0.75339	M
441	Typical	-0.735586	0.252277	-7.54746	-1.03454	-2.4371	-2.83739	1.18631	F
442	Typical	0.500053	-1.20783	-2.48164	-3.93195	0.718907	-2.68607	3.71593	F
443	Typical	-7.88732	-1.18599	4.39472	-0.102845	6.75645	-1.8981	3.05929	M
444	Atypical	-2.19685	0.166782	7.7486	6.42365	-2.26021	-5.29742	4.22046	M
445	Typical	-7.27734	-2.41068	2.56327	-0.604057	-0.71952	-1.68677	2.20582	F
446	Typical	-2.48744	0.306343	-0.860081	-3.2688	-0.189473	-1.64863	0.177013	F
447	Typical	-6.07706	1.07203	7.42315	1.87915	3.46809	5.26239	4.54691	M
448	Typical	-1.06223	-4.60533	-3.56626	-3.89258	-6.26403	-1.57207	-1.96198	F
449	Typical	-4.31693	-0.253649	-3.37528	-3.39671	3.31845	-1.80404	0.87858	M
450	Typical	-8.47849	-2.13897	-4.53082	1.56085	2.98543	-1.98113	-0.723154	F
451	Typical	1.70185	0.592992	0.411642	-1.55327	2.13059	-1.13551	-3.55639	F
452	Typical	-3.12996	0.11926	-3.19899	-0.566493	-0.272746	-2.1266	0.640684	M
453	Typical	-7.16751	-3.24831	-8.77522	-3.19093	-3.2735	-0.876476	0.609425	M
454	Atypical	2.97026	0.496764	1.27831	3.22986	-2.52904	0.365042	0.312086	F
455	Typical	-4.01593	-2.66458	2.6708	-1.07115	0.588321	-2.62652	-2.42644	F
456	Typical	-3.1403	7.46955	13.8949	19.5392	6.47385	1.93582	16.4069	M
457	Typical	0.754515	1.21047	0.436956	-0.813133	0.726998	-7.41965	-3.02684	F
458	Typical	1.29552	-0.4325	3.51265	-1.26507	5.03066	-3.11014	-0.139429	F
459	Typical	-12.2415	3.41849	-11.26	1.36186	-1.34295	-14.2429	2.30029	F
460	Typical	-3.74194	1.13058	2.26757	-0.0258705	6.17882	-4.90152	-0.16573	F
461	Atypical	0.103691	0.475022	4.21184	0.577851	1.9466	1.6146	4.05421	M
462	Typical	-2.31182	-1.24726	1.04528	2.53277	-1.69778	-3.85789	1.89949	F
463	Typical	-4.80901	-0.324481	5.06071	-3.51864	-0.727998	-4.88764	-1.63783	F
464	Typical	-1.95648	1.60826	2.29073	1.30486	-1.82532	-3.25817	2.65066	M
465	Typical	-4.49322	-0.988407	-4.33802	-5.5612	-3.19125	-2.88022	1.31039	M
466	Typical	-0.753627	2.42633	5.78689	3.33284	0.185659	1.17497	0.300399	F
467	Typical	-3.64822	-4.94651	1.47037	-5.12739	-4.10067	0.359165	1.70349	M
468	Typical	-0.0825923	-0.574729	3.97039	-1.61838	-4.90333	-0.17276	-3.07896	M
469	Typical	-3.63679	0.236772	-2.86811	-3.3764	4.36652	-3.06623	0.919461	M
470	Typical	4.38062	0.122227	4.63092	2.65649	2.0613	-2.8096	-0.0774842	M
471	Typical	-6.89799	-0.342998	-1.79214	-6.15117	6.25118	-2.1846	2.02185	M
472	Typical	-2.7359	-1.28634	2.60762	-0.966571	-2.89308	-2.14784	1.70666	M
473	Typical	-0.683107	0.419401	0.627397	5.24277	1.68836	0.523455	0.122384	F
474	Typical	-4.28556	1.28181	5.27853	0.929246	3.35548	1.30596	-0.948787	F
475	Typical	3.83391	0.641579	4.56763	-7.25926	3.36399	-1.78402	-0.969082	F
476	Typical	-3.60247	0.974646	2.31008	-5.47647	4.97949	1.79909	0.871943	M
477	Atypical	-4.56186	-2.79801	-2.20935	-2.7076	-0.881114	0.853325	1.52361	M
478	Typical	-0.974206	-2.96146	-5.9051	3.63704	0.712251	-0.98173	2.78729	F
479	Typical	-1.29264	-1.48177	3.02646	-1.75457	2.62067	-2.96715	1.95094	F
480	Typical	-4.04432	-1.16214	-3.12703	2.9123	4.02854	0.296282	-1.05576	F
481	Typical	-4.31671	-0.00248879	6.2838	-0.100414	1.61589	-2.02091	0.283465	F
482	Atypical	-8.59849	-4.26121	8.98689	0.828776	-3.69104	-5.06017	6.26858	M
483	Typical	-1.27593	-0.503063	-7.88942	-2.18126	5.90775	-4.67551	-4.92893	M
484	Typical	-5.0619	-2.80213	3.02749	8.99127	1.78624	0.833638	1.48716	M
485	Typical	-2.88332	3.53631	5.46277	6.59841	2.62456	-1.92532	-0.350571	F
486	Typical	-3.36856	-1.88929	-7.90637	2.38995	-1.92894	-3.24682	0.320055	F
487	Typical	-0.713594	-1.53603	8.33552	-6.76848	5.52467	-1.87943	4.17543	F
488	Typical	-3.64071	-3.88106	8.64757	1.28121	-1.54393	0.560378	1.19989	M
489	Typical	-3.00666	-0.2088	-1.60007	4.44245	0.517006	-0.223321	-2.2553	F
490	Typical	-3.01762	0.706825	0.780051	0.885424	6.79139	-5.21551	-1.36397	M
491	Typical	-2.98331	0.833469	-2.66395	-0.784529	-1.44499	-3.93903	0.0880591	M
492	Atypical	-13.9657	-11.843	4.71333	-21.9146	-1.32704	13.0643	-2.17583	M
493	Typical	0.000110773	-0.19805	0.705486	2.64578	-3.12018	-3.48893	-0.91729	M
494	Atypical	-1.74201	-1.98586	-0.394117	-0.740971	1.31418	-1.01417	-0.361671	F
495	Typical	-2.76499	-1.00182	-1.82678	-2.81332	7.19763	-2.86621	0.462694	M
496	Typical	0.349501	1.60513	2.56482	1.325	5.70912	-1.30623	-2.85838	M
497	Typical	-6.40029	-3.31822	0.372758	-6.12498	6.27454	-0.967012	-1.89301	F
498	Typical	-10.5632	-0.00438898	2.46171	-2.45294	2.81307	-1.81885	-1.94496	F
499	Typical	-3.88902	-0.569758	-1.34992	-4.11443	8.16037	4.23919	2.50592	F
500	Typical	-0.810772	0.054988	1.60424	0.118742	13.2914	-1.36603	-0.0329709	M
501	Typical	4.46391	4.64092	7.28395	3.16481	7.56109	-6.54813	5.26996	M
502	Typical	-3.8964	-2.11332	-2.11963	-3.8274	-0.23186	-4.15208	0.383217	F
503	Typical	-1.74947	-0.0744236	3.54273	-0.0627174	4.51944	1.15013	0.181794	M
504	Typical	-4.99709	0.154629	-6.54077	-7.9533	0.578313	-10.0312	-0.515971	F
505	Typical	-2.98997	-1.23679	7.09334	-6.33199	5.56354	3.82425	0.468426	F
506	Typical	-10.9443	-1.11086	-8.81464	2.98665	-1.45772	-1.55095	-1.32622	M
507	Atypical	-6.04449	-0.0547304	2.15955	-5.34903	-2.68146	-2.45008	-2.65574	M
508	Typical	-0.192669	0.984004	5.75112	0.799178	5.7985	-1.74367	1.11023	F
509	Typical	-6.46286	-0.941477	1.92793	-1.47228	-2.92093	-7.14652	-0.537406	M
510	Typical	-4.91345	-3.7438	3.72898	-4.08078	-0.247326	-3.64993	-2.79278	M
511	Typical	-1.13762	1.12807	1.52797	9.87513	0.610482	-4.43966	-1.15008	F
512	Typical	-6.00083	-1.68157	-2.00008	-4.54391	2.01171	-3.31479	0.297953	M
513	Typical	-5.18556	-1.45714	3.24805	-7.18994	-0.593284	-1.54788	2.4597	M
514	Typical	-1.75055	-1.47358	9.02473	-1.18279	2.87556	1.48084	0.515346	F
515	Typical	-1.27483	1.34082	1.52836	0.0393744	2.23227	0.238986	-3.42768	M
516	Typical	-4.98272	-1.50629	-0.755158	-1.02247	3.35684	-4.24663	1.46021	F
517	Typical	-3.64001	3.54212	12.7005	3.99804	2.51941	-1.66952	-2.11537	M
518	Typical	-3.97447	-2.49641	3.48187	-3.69161	3.66729	-7.60384	1.48004	F
519	Typical	-0.385212	0.240452	7.136	5.96948	0.345636	4.11314	-1.13195	F
520	Typical	-6.91514	-2.14285	6.53042	-3.42315	3.24454	2.32191	1.12122	F
521	Typical	-1.70834	-3.30486	-2.44846	-6.62035	-1.76086	1.25024	0.564636	M
522	Typical	-0.326934	1.7073	6.33616	-4.50201	3.34389	-3.55461	-1.80735	F
523	Typical	-2.77759	-2.1379	6.34857	-1.2072	2.06088	-2.16816	0.923799	F
524	Typical	0.943858	0.830234	4.99567	-0.50152	10.7855	1.90524	4.35036	M
525	Typical	-2.9522	1.7457	9.14662	3.32268	3.84	-0.216923	1.26309	F
526	Typical	-0.350541	-0.849123	4.90918	-0.697134	5.40633	3.18618	-3.13253	F
527	Typical	-2.21901	-0.548055	-1.51159	-2.06839	-2.34887	-0.223734	1.63684	F
528	Typical	-5.27435	0.257099	3.85689	1.39709	2.94773	-0.877924	-1.58937	F
529	Typical	-4.32314	1.83799	-0.0287236	1.26122	5.90886	-0.704467	-0.257558	M
530	Atypical	-8.08809	-5.21402	-1.59809	-2.87109	-6.17639	7.01297	3.01848	F
531	Typical	-3.94815	0.871325	3.42557	0.971388	0.539067	2.98764	-0.182515	F
532	Atypical	-1.17602	-0.518544	-0.25234	2.63737	1.15053	-6.25361	0.998558	F
533	Typical	-6.12289	-1.52431	-1.1995	-6.09523	0.464267	-1.39472	-4.1464	M
534	Typical	-5.80299	1.09449	0.574474	5.32111	-5.03867	-2.8812	1.09701	F
535	Typical	0.359235	0.0600889	13.1188	4.60189	2.94035	-4.46176	-0.392407	F
536	Atypical	-3.05399	-2.60607	-4.40968	2.44626	0.870804	-4.51891	-0.143817	F
537	Typical	-4.57363	1.41044	7.16864	-1.70212	3.78763	-5.58543	1.17882	F
538	Typical	1.04789	-1.31339	8.32653	1.68985	5.87781	2.60775	-1.45578	M
539	Typical	-1.12148	-0.359777	10.0339	3.82672	3.43577	4.26084	2.39335	F
540	Atypical	-0.703847	0.938265	-3.26387	-2.8367	2.93601	-1.49324	-1.6693	F
541	Typical	-2.5162	1.84256	-6.90386	4.64485	-2.56324	-2.13463	-2.03087	M
542	Typical	-2.10788	-3.23455	-0.721786	-2.92173	-0.750413	-3.86811	-0.226782	F
543	Typical	0.282574	-2.87832	4.3045	-4.99908	-1.72792	-5.19164	-2.99636	M
544	Typical	-5.97578	-1.35318	4.31039	-2.64503	0.466102	2.41372	-0.374726	F
545	Typical	-2.96122	-0.590791	-6.04109	5.05378	-7.73356	-2.73119	-1.60946	M
546	Typical	1.06758	0.88694	5.71463	-0.976161	7.75924	2.71146	-3.54499	F
547	Typical	-4.91801	-1.63547	-8.33718	-7.41082	-7.08788	-7.67683	-1.76638	F
548	Typical	-0.795317	-0.820567	5.98822	-0.557658	3.37476	-8.83734	-1.01651	M
549	Typical	-0.367714	-0.413532	3.03773	-4.08815	3.64367	2.70833	0.888867	M
550	Typical	-3.96293	-2.38259	-0.128467	-1.38304	0.882156	-1.69384	-0.774062	F
551	Typical	-0.880637	4.00961	5.95579	4.84735	3.822	-0.154526	-1.04059	M
552	Typical	0.80916	-0.685121	3.30561	-0.761065	2.66504	0.575878	-0.624279	F
553	Typical	-5.00638	-2.15417	2.4358	-2.57119	-0.411477	-1.8094	-3.40059	M
554	Typical	-6.26618	-5.358	-8.42322	2.21594	2.69742	-2.3502	-2.06737	F
555	Typical	-2.53109	-1.86278	4.98743	-7.72811	2.6058	-1.96433	0.67143	F
556	Typical	-2.23527	2.10323	12.0698	-1.77533	0.89199	1.79621	0.65163	F
557	Typical	-3.98159	0.511376	1.57524	8.00905	4.7279	1.05485	0.683035	F
558	Atypical	-7.05122	-1.61447	-10.38	-5.71445	-9.56034	-4.38408	-0.826065	F
559	Typical	-0.657801	2.64171	7.72504	1.22181	2.54477	-0.972871	3.22906	F
560	Atypical	-5.16465	-2.12809	8.16316	-6.37943	4.68805	5.43725	-1.21756	F
561	Atypical	-1.56494	3.88828	5.63801	-2.96352	1.75536	-2.42541	2.47091	M
562	Typical	-5.16013	-3.47173	4.42432	0.902406	-1.30038	-2.96738	0.481889	M
563	Typical	-0.903636	0.932393	-3.10315	3.94021	4.23535	-2.61668	3.05918	M
564	Typical	-2.13184	-1.1961	3.1125	-1.95486	5.39401	-4.09215	-2.91429	M
565	Typical	-2.97007	1.2457	2.87252	-0.751172	5.085	-3.83658	3.48552	M
566	Typical	-0.785157	4.64567	-7.87167	9.01611	-1.13892	-4.31962	-0.214766	F
567	Atypical	-5.39597	4.90259	-4.31321	0.576648	-1.01482	-4.53426	-0.20987	M
568	Typical	5.6149	-1.18219	8.18144	0.623067	0.338475	-3.05745	2.07375	M
569	Typical	-7.2118	-2.88779	10.8121	-4.82009	-3.83193	-3.72897	-1.10061	F
570	Typical	-4.16673	-0.446134	-3.54759	3.98208	-2.22489	0.142114	-1.0192	F
571	Typical	-0.513462	1.64165	3.51169	8.06748	4.10051	5.82268	0.775672	F
572	Typical	-1.16784	-0.494815	7.64081	-0.733699	0.804747	-4.80437	-1.91886	M
573	Typical	-4.21215	0.325124	-7.97164	12.529	-4.92254	-8.93699	-0.292401	M
574	Typical	-4.55109	-1.52151	3.91264	-1.93859	1.21672	-6.94806	-1.07958	F
575	Typical	-0.220208	-1.49124	2.43679	-0.125649	0.783697	-1.96646	-1.64736	F
576	Typical	-0.803491	-7.85659	7.41956	0.438105	-1.28518	-7.80368	0.73728	M
577	Typical	0.369738	0.928268	6.88305	2.87801	-0.211096	-0.652293	-0.711285	M
578	Typical	-4.29167	-1.24279	7.7356	-3.24261	3.21662	-9.11286	-3.7577	F
579	Typical	-2.20558	-0.172108	-0.737679	2.58942	2.68616	3.34592	1.51898	F
580	Typical	-1.07897	0.569851	-4.23574	4.60509	0.283388	-3.18781	-1.51295	M
581	Typical	-4.43092	-4.05508	-1.03151	-4.0306	0.329616	-3.12784	0.120798	F
582	Typical	-0.960081	0.805352	-8.42361	1.41237	3.72448	-0.334606	0.425607	F
583	Typical	-3.16079	0.420581	6.93288	3.38466	2.69603	4.78704	6.8914	F
584	Atypical	1.30545	1.27449	2.55889	0.220449	-2.26199	0.679957	1.68283	M
585	Typical	-2.04849	0.432955	0.84307	0.917226	5.3185	-1.09026	-1.31858	M
586	Typical	-3.82285	0.190655	4.41765	3.66488	3.45014	-1.09752	-0.663362	M
587	Typical	-3.00758	0.124522	5.86168	0.174084	5.25817	-12.683	-0.0574481	M
588	Typical	-4.85229	0.276891	6.60464	-2.52157	1.01538	-0.974328	-1.26058	F
589	Typical	-4.29265	0.736376	-0.264493	2.99458	3.74299	3.70932	-0.046178	F
590	Typical	-7.89358	3.34892	11.4964	2.34117	28.9054	11.8187	0.44966	M
591	Typical	-1.52691	1.44397	6.05925	0.591381	-0.297349	-4.4028	3.37755	F
592	Typical	-2.74237	-2.45396	5.66562	1.86776	5.95762	1.11017	3.29694	M
593	Typical	-7.24909	-1.12397	2.87489	-4.67662	1.44097	0.07364	-0.863996	M
594	Typical	-7.96145	-2.40738	2.5486	0.395075	-1.07562	-3.85871	2.0666	M
595	Typical	-0.0765006	1.07035	-5.39288	-1.04689	2.51397	-1.20639	1.71074	F
596	Typical	5.45863	-1.10142	2.63725	-2.70624	-2.35639	-2.28436	0.490382	M
597	Typical	-4.79387	-2.7906	-1.79523	-0.0301975	0.779389	-5.57257	1.04282	M
598	Typical	-6.58546	-2.37986	-6.6145	0.300765	5.56401	-0.277994	-2.46307	F
599	Typical	-2.25924	-1.02805	-1.03513	-2.38133	2.59386	-4.84233	0.0970897	M
600	Typical	-3.35382	-0.406845	-0.734697	1.75878	2.54664	-2.20744	-3.8462	M
601	Typical	-3.14626	0.712412	-6.87257	-6.17586	-0.431113	-3.18513	-0.484958	M
602	Typical	-2.62309	-1.52314	4.8807	6.32024	3.44882	-3.02007	-3.84073	F
603	Typical	0.459226	-4.58936	5.03276	-7.4648	-1.2615	-2.35424	0.153276	F
604	Typical	-6.44316	-2.32766	-1.27621	-2.09735	2.78815	-7.07589	-1.54784	F
605	Typical	-2.56727	0.811372	-0.400036	-0.0358934	1.3583	-4.47461	-1.69948	F
606	Typical	-4.21745	1.96444	0.846159	1.32301	1.83438	-0.734154	2.35138	M
607	Typical	-11.0338	-1.93232	0.818882	-1.13981	1.83924	-1.89984	2.69047	F
608	Typical	-2.98152	-0.328617	1.61139	0.542689	1.1837	-1.99077	0.655115	F
609	Typical	-7.05995	-0.192969	2.60879	-0.905368	-1.11996	-1.90975	-0.817848	M
610	Typical	0.26468	-5.63793	2.37252	3.35717	3.95919	-0.0622506	1.06643	M
611	Typical	-5.17782	-0.848813	-7.45209	-0.00592575	-3.91626	-0.904644	-1.4115	F
612	Typical	-1.26669	7.85157	-1.91101	-0.271203	2.73341	-4.02537	3.33967	F
613	Typical	-5.64055	3.25431	2.93161	-1.80672	5.25197	0.797633	-1.84806	F
614	Typical	-8.67776	-1.23221	-0.757604	-1.21346	1.09227	-4.35449	2.37786	F
615	Typical	-3.35636	-0.140902	3.60882	-0.905915	2.62935	-2.31577	0.877286	M
616	Atypical	-1.00804	0.120606	3.5778	6.66183	1.80353	0.988594	-2.02576	F
617	Atypical	-6.24277	-3.54241	-5.67115	3.46336	0.34998	-5.9862	-2.62302	F
618	Typical	0.827764	1.36131	3.55224	-4.55401	9.20118	-2.35746	0.697223	M
619	Typical	-2.7433	-1.40675	3.57963	-1.49963	0.186836	-1.11676	1.13078	F
620	Typical	-2.3826	1.40671	-0.477045	1.88468	5.08432	-1.39783	-2.40615	F
621	Typical	4.17401	0.932289	8.67091	9.50161	13.2079	4.69215	-1.25283	F
622	Typical	-1.50225	-1.07117	3.89268	2.00367	1.43525	-2.0241	-0.518464	M
623	Atypical	-6.96358	-4.04259	-2.339	-1.98112	-5.86532	-8.55289	-4.34966	M
624	Typical	-0.984686	0.119023	-2.17184	-0.308509	-1.35819	-1.2221	-0.331909	M
625	Typical	0.497972	1.42922	2.21104	-1.82436	1.45471	-1.78046	3.19104	M
626	Typical	-1.86776	-0.509929	2.52208	6.21867	-5.50404	-2.55649	3.64312	F
627	Typical	-2.10724	-1.29204	-3.3487	-7.85399	0.226614	-4.37918	2.2135	F
628	Typical	-9.85954	-0.880895	-0.357149	-0.841716	0.344294	-7.4642	-2.58953	F
629	Typical	0.455966	-0.965826	2.38153	5.08324	5.2441	-0.324493	3.03883	M
630	Typical	-1.31741	0.304675	1.86685	-0.351044	7.45019	0.6476	-0.420216	M
631	Typical	1.89822	0.266753	4.83917	7.11824	0.780945	1.01914	2.6561	F
632	Typical	-0.923319	-1.12542	-8.96957	3.08632	-6.78696	-2.94891	-2.91902	M
633	Typical	3.30213	0.551374	5.91469	-2.89419	1.40929	3.86591	-1.43623	F
634	Typical	1.91202	1.7678	5.86798	0.929419	5.89414	0.0454381	3.17319	F
635	Typical	-5.17555	-3.65305	-0.803891	-5.9739	5.44578	-5.63533	-6.95988	F
636	Typical	-4.73727	-2.31274	-1.08431	-2.31028	0.910065	-3.24902	3.29844	M
637	Typical	-0.143012	0.961724	1.13249	-2.05401	6.62879	-3.87949	1.097	F
638	Typical	-0.364493	1.83238	-4.97143	-0.83094	10.6621	-4.67007	-3.69852	M
639	Typical	-4.52158	3.06512	-7.52734	4.56151	-1.48995	-4.2428	-2.87176	M
640	Typical	-4.2182	0.325164	-0.999923	4.32568	1.40512	-2.1218	-1.25577	F
641	Typical	-7.34355	-0.511042	-0.16892	4.68392	2.81497	-4.62014	-0.268525	M
642	Typical	-1.98779	-1.79011	5.60928	-0.157595	4.86678	7.29167	3.38835	F
643	Typical	-0.7029	-1.76342	4.82854	3.5743	2.44404	3.08925	-5.06595	F
644	Typical	7.53106	4.03531	6.1842	3.26047	7.52683	3.72392	5.12631	F
645	Typical	1.76411	-0.35982	4.36794	-3.5929	1.62827	-4.65952	1.39398	M
646	Atypical	-4.8152	-1.04465	-4.06503	-4.89824	0.672859	-1.37137	-2.01434	F
647	Typical	-2.28404	-3.22647	0.184204	-0.102313	2.25797	-5.37459	0.485611	F
648	Typical	4.96965	0.4421	0.836709	-2.56461	0.685136	0.00757406	0.510771	M
649	Typical	-2.59334	-3.80515	0.670533	-1.27706	-8.45108	-8.18985	-1.1591	F
650	Typical	0.883279	0.0782235	4.34339	2.29561	1.82058	-4.61238	-1.64643	M
651	Typical	-3.97204	0.162522	10.9581	0.174008	-0.819985	-5.37589	-3.43844	F
652	Typical	-4.35618	-1.33857	-3.44858	1.5017	1.17251	-6.93764	-1.97455	F
653	Atypical	-2.92923	-0.673516	-1.59062	-1.25548	0.244232	-1.78038	0.182773	M
654	Typical	-10.6079	-2.8761	-2.15414	-2.73514	0.144115	-4.07821	2.16126	F
655	Atypical	-9.37049	0.956941	2.27614	-3.01331	4.75897	4.96801	-1.82279	F
656	Typical	-7.72364	-1.4035	1.48841	-1.57988	-2.27488	-2.22009	1.67549	F
657	Typical	0.299099	3.78552	6.84716	-1.40266	1.96308	-5.69023	-1.7495	M
658	Typical	-2.12417	0.525528	-6.13644	-1.89671	3.42146	-3.33267	-1.2867	M
659	Atypical	-1.31437	-1.63386	-0.344955	3.6207	-5.12175	-2.72018	0.304446	M
660	Typical	-8.33854	-0.237603	-2.91407	-7.06638	-1.08467	-4.43355	-2.34983	M
661	Typical	-5.30028	-0.52326	-5.26931	-3.69624	-4.53018	-7.06823	5.55444	F
662	Typical	-0.0129389	-1.09877	7.54595	-8.284	3.40514	-5.63088	-0.465151	M
663	Typical	-3.47459	-2.43697	5.27615	-2.69686	-0.337188	-1.48522	0.391999	F
664	Typical	-3.59405	-0.514321	-0.111752	-3.95478	5.03314	-5.74394	-2.03118	F
665	Typical	4.6668	1.20915	4.55926	-0.0707811	5.66931	0.0654159	2.71332	M
666	Typical	-4.50846	-3.90099	-6.41825	-4.47877	-3.82875	3.72493	0.161075	F
667	Typical	0.320121	4.51362	3.84609	6.35422	6.58349	-0.731895	-0.698645	F
668	Typical	-0.890378	1.17898	-3.96711	0.758707	-3.11945	-2.59067	-3.71259	M
669	Typical	-3.82491	0.990572	0.0116307	3.11063	1.07797	-5.2463	-1.53554	F
670	Typical	4.41282	5.45719	8.50305	4.59098	2.62187	-5.758	-1.12454	F
671	Typical	-2.60679	0.0164127	2.66529	3.74795	2.36932	-2.37091	-2.26782	F
672	Typical	-0.533644	3.1823	5.35256	8.82905	1.18901	-1.4613	1.57163	M
673	Atypical	-4.52145	-2.95109	-2.26808	4.49826	4.67243	-1.32651	0.629364	F
674	Typical	2.41429	2.50998	4.92542	0.1709	6.63617	-0.749375	-0.199383	F
675	Typical	-0.825396	0.398286	-0.957839	-1.57847	7.33059	-5.78958	-2.48036	F
676	Typical	-2.92161	-4.82717	2.63748	4.03865	5.23071	-5.51296	-0.0521956	F
677	Typical	-2.17085	-2.86086	4.4075	-2.4125	0.221268	-2.19774	-0.112481	M
678	Typical	-2.08719	-0.916306	-1.50979	-0.802276	-2.7958	3.35121	-2.51392	M
679	Typical	-7.99742	-2.02805	6.78422	-7.21119	-0.393731	-1.55593	0.324274	M
680	Atypical	-0.67521	-0.541069	-2.29763	-1.82565	0.357864	-2.10915	-0.682437	F
681	Typical	-4.51315	-0.369208	-0.670907	-0.45778	-4.29368	-3.87496	0.669207	F
682	Typical	-2.95584	-1.19573	-3.76759	-1.2375	-2.15521	-3.82686	-1.21372	M
683	Typical	-3.25217	-2.74364	3.1481	-2.11808	2.67721	2.47986	5.97607	F
684	Typical	-5.47218	0.39505	-0.65095	6.53049	-2.85954	-0.28561	0.194393	F
685	Typical	-3.17784	-0.413552	-7.3661	-1.48005	-0.12652	-3.3808	-2.47359	M
686	Typical	-3.71985	-1.99619	-1.25933	-4.30636	-1.63092	-2.34025	2.03305	F
687	Typical	-0.417838	2.45203	-3.78794	-11.5662	9.03349	-3.74288	0.716527	F
688	Typical	-4.37395	-1.15144	4.539	1.36779	-0.181027	-5.59909	-1.239	M
689	Typical	-1.38947	-3.52514	-0.032555	-4.43354	1.23954	-0.448717	0.315557	M
690	Typical	-1.88037	0.374632	4.80101	-2.44836	6.10544	-1.88462	2.54979	M
691	Typical	-3.2142	0.795841	2.52498	1.68603	1.73267	-5.38046	0.451382	M
692	Atypical	-2.59656	0.692596	2.05044	1.27031	0.771193	2.98489	-1.03012	F
693	Typical	-4.28358	-0.995062	-0.137622	-0.599809	4.51926	-4.14074	-2.32004	M
694	Typical	-0.000793481	-1.26748	0.596021	4.85536	1.95218	-4.03862	-1.25593	F
695	Typical	-4.90211	-1.40345	-4.65334	-4.87256	-1.55873	-4.8008	-0.367464	M
696	Typical	-0.494122	-0.0346017	-3.94918	3.65654	-0.963016	-2.69482	-4.62646	M
697	Typical	-5.30127	1.09091	-4.72034	-2.93853	6.24581	-4.12248	-1.95616	F
698	Typical	-4.84663	-4.00326	-2.23032	-1.40877	-1.5742	-3.71855	-0.31499	F
699	Typical	-0.913743	0.173972	9.53249	0.431315	1.46025	0.88561	-1.23507	M
700	Typical	-5.30386	1.29618	4.81796	-2.61771	0.565608	-2.99313	-2.54421	M
701	Typical	-4.49703	-0.704327	3.14865	-1.39926	4.89283	-1.68221	-2.71752	M
702	Typical	-3.93828	-0.81488	4.81294	-6.17757	5.484	-1.02698	0.429345	F
703	Typical	1.55084	0.680056	8.2548	-3.04315	3.01187	-4.15946	1.33517	F
704	Typical	-1.16887	-1.29308	4.51347	-12.1513	0.040131	-5.91035	0.415563	M
705	Typical	-4.03529	-2.0563	1.03786	-0.0970884	1.91154	-3.07277	0.132017	M
706	Typical	1.71298	1.44984	2.13508	-8.65234	3.07201	-0.00467218	0.862232	F
707	Typical	-2.93695	-1.30615	-3.90303	-2.13579	2.53764	-2.60086	-0.238577	M
708	Typical	-0.266234	2.04738	2.63212	0.643446	1.64082	-0.813964	2.19037	F
709	Typical	-2.19888	-0.504677	1.93665	-2.42323	2.16901	-5.96692	4.24584	M
710	Typical	-3.28503	-0.224663	3.73218	-5.16799	2.02548	-2.74823	-0.252193	M
711	Typical	-1.4181	-0.963913	4.35695	-1.7846	1.77187	0.377112	-3.06096	F
712	Typical	-3.71994	0.154569	0.346945	3.53208	2.78516	0.73916	-1.00628	F
713	Typical	-5.38708	-4.09024	-4.66322	2.06846	-3.30642	-4.89947	-1.56499	F
714	Typical	1.15071	-0.484575	-5.36026	-0.692057	-1.02969	-0.415779	-1.66892	F
715	Typical	-6.26896	1.13839	-3.27547	-2.32947	-2.94227	-1.88303	-5.0793	M
716	Typical	-0.64495	-0.445682	1.16643	-1.68191	4.58433	-1.62938	1.66049	M
717	Typical	-2.19908	0.453713	3.44675	0.735788	3.13378	0.0531006	-0.275817	M
718	Typical	-1.0826	-0.0271299	-4.05411	-4.13371	-1.47717	0.447571	0.754797	F
719	Typical	-4.48786	-1.7181	-6.42133	3.23495	-1.4089	-3.4674	0.455116	F
720	Typical	-7.14104	-3.85026	0.790162	0.24075	1.91777	-0.962846	-4.96841	M
721	Typical	-3.22809	-0.816507	-3.72028	-1.87889	2.6679	0.580131	-2.36153	F
722	Typical	-1.53159	0.888078	-0.116974	5.09336	-4.76563	-5.14774	-3.1982	M
723	Typical	-1.2484	1.36713	9.99714	3.34524	-1.28648	-1.32677	-1.41546	M
724	Typical	-1.56094	5.20262	-3.05997	2.8038	-0.827753	0.130243	-3.59853	F
725	Typical	-4.28026	-1.47098	4.8908	-3.68921	-0.186486	-2.41221	-1.11975	F
726	Typical	-18.5141	-4.11149	-1.4994	-8.52027	-8.68106	-10.3159	-3.08936	F
727	Typical	-2.53963	-0.688553	-0.552755	-0.130601	1.08263	-1.24814	-2.44979	F
728	Typical	-3.21853	-1.60856	0.397918	2.08029	4.55459	-8.75217	-4.64497	M
729	Typical	2.70578	-6.16553	13.382	-9.99731	0.0473332	-5.55258	-2.34241	F
730	Typical	2.46956	3.53462	6.37574	2.82706	3.91077	-8.43888	1.93148	F
731	Atypical	-5.85403	2.22899	2.76968	-2.15798	2.04987	0.567854	1.24663	F
732	Typical	-4.6997	-0.469078	2.0361	-1.61387	3.24977	-3.94046	2.09256	F
733	Typical	-2.55891	-0.334858	0.560196	4.16382	7.45036	3.88488	1.54774	M
734	Typical	-2.19635	0.954302	4.83995	-2.51651	2.75577	-1.64888	9.56613	F
735	Typical	4.09913	2.77437	3.67812	0.565864	1.41191	-0.972764	5.73187	M
736	Typical	-4.58189	-0.0459521	3.72521	-2.81678	-3.89793	-4.28932	-3.47273	M
737	Typical	-1.71911	-5.61711	-2.79507	-3.82298	-4.98491	-4.08992	-6.50059	F
738	Typical	1.2462	1.1162	8.81962	-3.95976	8.08432	-1.73232	1.5633	F
739	Typical	-0.685707	-0.278331	0.953182	0.759328	1.32135	1.47732	3.5584	F
740	Typical	-0.977309	-1.70652	11.5361	-0.168063	0.794116	0.0168643	-1.16008	F
741	Typical	-5.17599	-1.65018	2.16427	-5.74909	-1.10127	-0.362926	-2.38897	F
742	Typical	-7.13842	-2.28453	-2.62554	0.696292	0.557077	-5.20472	0.366907	F
743	Typical	-2.02521	-1.51502	-1.81885	-4.07873	-1.11575	-2.86518	0.0771419	F
744	Atypical	-4.52998	-2.61135	-0.223573	0.305862	2.37036	1.06824	1.25903	M
745	Typical	-1.80637	-1.62891	3.60476	-2.04335	5.37462	-0.78913	-0.615305	M
746	Typical	-6.7487	-1.43388	-1.63803	-5.63286	3.43544	-1.91376	0.0768102	M
747	Typical	-2.05405	-0.884884	1.64896	-2.26051	1.99434	-2.56724	-0.57558	M
748	Atypical	-2.43178	-2.39066	6.36795	3.68414	-3.04395	0.0105872	1.63995	F
749	Typical	-5.51397	-2.38534	-2.26453	-2.3296	-3.57738	-5.29546	-0.763781	F
750	Typical	-1.75031	2.98605	7.59415	-4.85327	4.25804	0.688435	-2.71	F
751	Atypical	-6.31612	-0.0918729	4.06402	4.73678	10.6605	1.71841	2.73005	F
752	Typical	1.36555	-0.539358	9.50307	2.27555	1.38712	-11.4655	-4.63198	M
753	Typical	-6.94147	-2.91065	5.06434	-5.00719	0.882179	1.52655	-0.955965	M
754	Atypical	-4.90829	-0.289064	-2.49904	-0.581758	-5.18566	1.74527	-2.52622	M
755	Typical	-6.1885	1.39884	-1.84135	-2.6907	-2.62441	-1.55436	2.82343	M
756	Typical	-6.46436	-1.33599	7.32578	-1.48727	0.622819	-3.14144	3.8656	M
757	Typical	-1.79733	1.4527	-3.27268	-3.10817	0.01281	2.68575	0.818921	M
758	Typical	-3.89785	-0.984658	0.873612	-2.97779	8.80141	-0.159706	-0.647697	M
759	Typical	4.68917	5.11821	3.20057	6.37866	5.08565	-6.4976	1.61716	M
760	Typical	2.10469	2.56346	-5.17856	6.25009	4.15422	-11.17	-0.769334	F
761	Typical	-0.442039	-0.549089	-0.151488	-2.33231	2.6731	-0.0183084	0.0782826	M
762	Typical	-6.67392	-0.659947	2.02195	-2.42123	3.96474	-0.477148	0.460363	M
763	Atypical	-1.28873	-1.79645	2.7873	-0.933659	-0.861693	-1.15788	-0.501555	M
764	Typical	-2.14405	-1.35648	2.35476	4.31802	-9.28472	-4.49786	-1.16417	F
765	Typical	-3.67125	-3.14717	-0.923607	0.256875	3.45317	-3.02699	-2.97398	M
766	Atypical	-3.42274	2.2637	3.75393	-7.25402	4.68592	0.121388	-0.300344	F
767	Typical	-16.7178	-15.4697	-11.3906	-14.9328	-23.1694	-4.33207	-0.264818	F
768	Typical	-0.854793	-3.42614	-6.84367	-0.33165	0.745177	-0.109671	-0.522111	M
769	Typical	2.60335	3.58195	7.82472	-0.494582	5.42504	-8.39346	0.394065	F
770	Typical	-1.19463	0.349266	4.09186	-1.67678	3.68247	-1.53863	1.95827	M
771	Typical	2.6298	2.69913	4.78991	-3.03034	4.81439	1.19623	0.865028	F
772	Typical	-3.90579	-2.02225	3.51542	-2.37696	-2.48069	-3.74177	1.91708	M
773	Typical	-1.97792	-0.691334	-1.01523	-0.855911	5.30477	-2.14573	-0.341686	F
774	Typical	-1.89809	-0.417384	0.116441	-1.24959	2.61496	-8.26833	-1.91855	M
775	Typical	-1.70605	-0.0556542	0.765024	-2.44504	1.22155	-3.05123	0.281231	M
776	Typical	-0.901935	0.945476	-0.275333	-1.2618	2.06215	-2.19572	1.39444	F
777	Typical	-6.42422	-2.28225	-1.24214	3.37151	-1.53919	-3.47636	1.22663	F
778	Typical	-1.06067	0.0486695	3.24565	1.41612	-0.37151	-1.75128	1.58116	M
779	Typical	-2.39285	0.698374	-9.52198	17.0392	-18.4153	-14.9182	-21.7488	M
780	Typical	-2.29046	-4.6429	5.24694	-5.23854	4.51714	-4.89538	-2.11945	F
781	Typical	-4.3981	-0.97695	5.86226	2.68066	3.70006	-0.502809	1.75915	F
782	Typical	-3.42904	-2.42796	0.987261	-11.7935	2.48925	-0.0937513	-1.44002	M
783	Typical	-8.51566	0.0876375	-1.42896	3.63771	-1.988	0.975892	1.77142	F
784	Typical	-2.55693	0.988132	-0.658431	-2.49198	1.83118	0.708872	-2.52747	F
785	Typical	1.28939	-0.0713878	6.04529	-1.6327	2.78157	-0.902714	-3.03231	F
786	Typical	-7.13662	1.22369	-2.59132	1.42436	-4.01277	-2.17671	0.348714	M
787	Typical	1.61147	1.97724	-7.64352	0.23837	0.698515	-3.82133	-0.972498	F
788	Typical	1.00376	-0.30819	-3.30783	-1.64679	7.28464	-1.31165	-0.686288	F
789	Typical	-0.372384	0.506362	3.78392	-2.0404	2.67722	-6.32662	-2.25052	F
790	Typical	-1.64423	-1.00095	-10.3072	-0.666907	-2.13811	-3.54986	-2.32912	M
791	Typical	-1.34596	-0.606959	-1.80899	1.34592	-0.115718	2.34466	-0.695619	M
792	Typical	-2.68715	-0.466333	2.20045	1.54918	-3.01827	-4.86353	-0.732958	F
793	Typical	3.02911	3.31163	6.73479	2.8927	2.63654	7.53846	2.11877	F
794	Typical	-3.77834	-1.5684	2.21366	-0.303845	-1.72277	-1.58759	-0.998219	M
795	Atypical	-5.28826	-0.853748	8.66904	-0.509649	2.36473	-2.49265	-0.482552	F
796	Typical	-0.732938	-0.000516624	0.344565	-1.08589	2.3293	-2.20561	0.0208562	M
797	Typical	0.601283	4.94575	-6.11396	-3.33336	3.46327	-3.01516	2.15749	F
798	Typical	-0.344391	2.71067	4.14334	5.04069	2.74954	-4.93823	5.02796	M
799	Typical	-3.21764	0.903782	4.91174	5.46966	4.07577	-5.045	-0.66152	M
800	Typical	-5.92115	0.296693	-4.01169	-6.98577	0.755106	-5.12609	-2.84753	M
801	Typical	-3.06621	0.114458	5.34291	-0.502989	5.97374	-1.68138	0.628432	M
802	Typical	-5.46197	-0.174498	4.93176	1.74401	3.01482	0.224763	-0.525608	F
803	Typical	-2.49356	-1.16265	1.50356	1.36714	2.40709	-3.84984	-0.757704	M
804	Typical	2.33955	0.392325	10.0033	2.04597	5.45697	-2.36769	0.289394	M
805	Typical	1.42973	0.543496	4.67177	-0.471245	0.435353	3.79762	-1.4644	F
806	Typical	-5.53279	-0.472899	-2.82372	-1.19385	3.98229	-4.61292	-1.27768	F
807	Typical	-2.59087	-0.580135	0.850903	-3.90103	0.584545	-0.997078	-3.08622	M
808	Typical	-1.37996	-1.29494	5.86573	0.833284	-2.51319	0.882119	-1.78192	F
809	Typical	-3.55705	-1.73236	-3.85642	2.37281	0.776969	-5.89555	1.84199	F
810	Typical	-0.990221	0.779452	3.90114	-11.2298	3.69637	3.93345	-0.937722	F
811	Typical	-4.89242	0.414799	5.33389	2.70013	5.19799	3.83527	-3.66736	F
812	Typical	0.980577	-0.4771	-2.662	-1.98518	-0.337559	-0.989356	2.56899	M
813	Typical	-3.38316	-2.09105	-4.38428	-0.60526	0.485958	-2.88982	-0.365559	M
814	Typical	-5.12503	1.51425	14.2376	4.11071	13.0993	-2.95549	0.377656	M
815	Typical	-5.07951	-1.29599	-0.214187	0.765834	-0.415024	-1.38235	0.955771	M
816	Typical	-1.58016	1.15886	-1.6839	-0.672014	-2.71042	-1.85074	-0.326217	M
817	Atypical	-4.83865	-2.45007	-0.635345	-0.772533	-1.02273	-2.07991	1.65904	F
818	Atypical	0.251201	-0.535266	11.7038	-0.307781	1.51826	-1.56747	2.43629	M
819	Typical	-7.33435	-11.3799	4.09445	-11.9023	-4.8626	1.16094	-1.49402	M
820	Typical	-4.02332	0.887145	-2.63718	1.11113	3.22062	-4.16956	-2.73452	M
821	Typical	-5.13332	-2.14227	-3.55162	-3.98587	-2.00545	-1.60263	-1.27535	F
822	Typical	-4.40219	-3.70098	-3.11652	-4.97244	-7.46837	-9.39531	-2.38101	M
823	Typical	-1.40244	2.77958	2.34337	1.93347	-0.03226	2.89377	1.46789	M
824	Atypical	-2.69731	0.221255	7.97696	1.49268	1.57146	-1.79573	1.08356	M
825	Typical	-1.93615	-3.16212	-6.86601	-1.22479	-7.33608	-11.7106	-0.206185	F
826	Typical	-1.13694	1.13345	0.114971	0.706867	1.3662	-2.87641	-0.654267	F
827	Typical	6.58739	2.00326	7.20176	4.1725	5.39755	-0.801019	0.510552	F
828	Typical	-2.12686	1.44733	3.04479	-0.69174	1.53274	-3.61059	0.556564	F
829	Typical	-0.457132	0.358176	0.311238	-2.37019	-1.95528	-2.1157	0.136175	M
830	Typical	-1.97531	-2.85112	2.28114	-0.861711	-4.25583	-4.71937	1.51525	M
831	Typical	-2.68391	2.88559	1.07231	3.92047	-1.35646	-2.03413	-1.32388	M
832	Typical	-5.0762	-2.08724	-2.03012	-2.54544	2.58187	-11.6798	-0.426247	M
833	Typical	-3.04216	0.469755	0.743431	2.43104	-0.836555	-2.85317	-0.216084	F
834	Typical	-3.08711	-0.376904	-4.62149	-2.83673	-3.02326	-1.23217	1.64409	F
835	Typical	-0.178915	1.98261	2.61189	-3.31287	5.37378	-0.462047	2.2129	M
836	Typical	-2.35009	-3.04937	6.88838	-4.11837	-4.58114	-3.61479	-0.457287	M
837	Typical	-3.86569	-2.14454	-3.59942	-2.52622	1.41856	-1.69729	1.19125	F
838	Typical	-2.21551	1.31179	-1.21349	-0.846981	0.770735	-1.8686	-5.25318	F
839	Typical	-4.51523	-0.91077	2.59694	-7.05415	-6.19165	0.628251	0.864956	F
840	Typical	-7.15427	0.623713	0.751612	3.58957	-0.769587	-4.21199	-2.99277	M
841	Typical	-1.0988	-0.904987	1.64957	0.85378	-2.95918	-7.64568	-1.67815	M
842	Typical	-2.76233	-1.26984	-1.98824	-2.43778	4.39932	-3.76039	0.296878	F
843	Typical	-5.30625	-5.48296	1.83975	-6.22345	1.6755	0.096185	-3.08241	M
844	Typical	-2.88774	-1.17035	11.6721	6.70052	0.305229	-0.0731181	2.20918	F
845	Typical	2.52669	-1.2425	12.5136	-0.0358006	6.88206	-1.5867	-1.00026	F
846	Typical	-8.37715	0.0413132	4.61384	-1.46055	7.95853	-4.10016	2.06902	F
847	Typical	-7.89519	-1.16358	0.912551	0.725336	-2.36957	-3.50294	0.122311	M
848	Typical	-0.239731	-0.277351	8.20325	-0.601506	-0.0289806	-1.97035	0.201922	F
849	Typical	-0.0296409	0.94032	3.38585	0.366913	6.75362	1.84566	-0.117081	M
850	Typical	-3.89804	1.97696	3.56169	1.16485	8.25433	1.35618	3.05161	M
851	Typical	-2.9351	1.11841	5.54797	-5.46911	0.271721	0.737581	-4.27856	M
852	Atypical	-0.863063	0.908032	2.40629	0.700662	0.646109	-4.96065	2.32213	M
853	Typical	-4.55216	-5.17375	-1.68395	-7.40168	-0.0878733	-5.23194	-3.97014	F
854	Typical	-0.168754	2.95526	1.20721	4.26813	5.15427	0.468045	-5.14972	M
855	Typical	-0.218589	1.65483	1.42155	-1.12166	-0.255351	-0.640897	-1.60805	F
856	Typical	-13.9213	-6.90091	-4.24083	-18.8805	-22.765	-35.0093	-1.50686	M
857	Typical	-1.04602	-1.47507	1.2071	0.824215	0.817123	-0.63093	2.60014	M
858	Typical	-6.6601	-3.13455	-5.56392	-7.13447	-7.10916	-2.91763	-0.999306	F
859	Typical	-2.9189	-2.3381	5.22981	-4.73286	3.38058	1.6264	-0.916748	F
860	Typical	-5.54586	-3.6129	-5.9356	-4.8346	1.0059	-8.36233	2.17875	M
861	Typical	-0.701294	1.39004	0.328619	-2.67912	2.8045	-3.41098	-3.41487	F
862	Typical	-2.90719	-1.12436	-6.69102	-1.89085	-2.0294	-4.48774	1.60731	F
863	Typical	-6.02778	-2.22178	7.06469	-1.07304	2.00102	0.00619784	0.578221	M
864	Typical	-6.3818	-2.67558	5.86653	1.1237	2.54622	0.608742	1.0956	M
865	Typical	-7.56983	-4.73766	2.16826	-1.45919	1.58421	-1.62128	-1.10361	F
866	Typical	-7.96134	-1.2419	2.17385	-1.20097	-1.27386	-1.4727	3.37599	F
867	Typical	-2.41711	2.52294	-4.40255	-0.0426107	-0.488477	-4.13482	-4.73615	M
868	Typical	-2.54624	-0.369342	-0.992728	-1.2146	-3.21622	0.588113	-0.3879	F
869	Typical	-1.34255	0.519448	-2.91051	3.0028	3.61908	-0.382998	2.60778	F
870	Typical	-6.40075	-2.16894	-0.90582	-1.75555	0.271951	3.78667	2.57278	F
871	Typical	-0.73388	-3.06735	3.3737	-8.80972	2.58627	0.752869	0.383836	M
872	Typical	-13.7597	-3.44027	-3.82625	-7.41751	-1.15487	-1.78929	1.38222	F
873	Typical	-2.11144	-2.88467	2.20645	2.537	-1.49142	-1.82547	-0.666915	M
874	Typical	-1.18631	0.986409	5.89532	-0.767421	-3.15122	-0.0938797	-0.412737	M
875	Typical	1.08399	1.17008	-0.553136	-0.245327	1.82656	-7.97649	-4.4406	M
876	Typical	0.410885	0.285307	-0.327594	1.99246	-0.89186	0.216561	1.3972	M
877	Typical	-3.44698	-0.15339	3.91637	-1.18776	3.84169	3.6686	1.29684	F
878	Typical	-1.47818	0.128312	10.7718	-1.2809	5.61565	-2.98166	1.55102	M
879	Typical	-5.38279	0.68429	-2.03822	0.0280791	-0.80561	-3.08788	-1.28737	F
880	Typical	-4.10103	0.836154	-4.17274	4.07922	1.59017	-3.0881	-2.92613	M
881	Typical	-6.55604	-1.2398	3.25274	-0.837982	-3.94382	-0.859883	-1.72217	M
882	Typical	-2.47525	2.12708	1.1187	7.95178	2.82963	-2.19943	2.06109	F
883	Typical	-4.86295	0.366302	-3.43661	1.66623	-2.75615	-9.62648	0.118551	M
884	Typical	-2.37961	-0.720151	-1.61637	3.99692	4.29689	-1.47912	-4.66488	M
885	Typical	-1.5552	-1.88347	-5.37869	1.13116	1.99462	-6.81717	-1.67033	F
886	Typical	0.934408	-1.91427	-1.56238	-1.75255	6.64329	2.70064	-1.63814	M
887	Typical	1.1694	3.2236	2.93147	0.479909	1.594	-2.57126	-1.51282	M
888	Typical	-0.712942	2.10216	5.55909	3.39921	7.61893	2.08622	0.325333	M
889	Typical	-6.03319	-0.271326	-2.8696	-6.25923	-1.6991	-3.97596	-4.11358	F
890	Atypical	-15.1731	-12.3872	0.860555	-7.52407	6.55833	0.637446	1.78137	M
891	Typical	-5.95319	-2.65038	0.588822	-1.67021	2.49139	-4.31239	2.13921	F
892	Typical	-2.38985	0.12922	2.3155	2.57234	1.24851	-4.43067	-0.970625	F
893	Typical	-2.65185	0.635117	-5.83149	-0.697776	4.53465	-8.42024	-1.36354	F
894	Typical	0.453674	2.37983	2.71776	-1.49094	7.72302	-3.80963	2.62277	F
895	Typical	-1.31146	0.186499	5.68037	1.59338	2.95717	2.22573	0.92805	F
896	Typical	1.5447	-1.60148	5.39917	2.63892	-2.47292	-2.39203	2.17398	M
897	Typical	-1.01274	-1.39843	-5.25575	-0.986151	1.26899	-7.02621	-1.72265	M
898	Typical	-0.593791	0.0138018	4.17546	0.903438	-1.60045	-0.0978162	-3.14768	F
899	Atypical	-2.36979	-3.59822	2.36676	-4.226	4.82609	-1.49358	-1.2187	F
900	Typical	-5.83531	-3.03456	0.914817	2.9654	-0.0716069	6.22807	-1.58739	M
901	Typical	-3.67024	-2.2973	3.32636	3.22518	-1.45367	-3.20899	-1.37352	F
902	Typical	-0.630587	0.209796	5.94449	-4.89704	3.3915	2.87091	0.67564	F
903	Typical	-3.50103	2.55576	1.40348	-4.35786	3.28185	-3.058	0.294226	M
904	Typical	-4.09242	-1.60185	1.98038	-3.02254	-0.307282	1.46566	-0.854834	F
905	Typical	0.655026	0.748961	5.39302	-1.12552	0.0486692	-2.64156	0.25792	F
906	Atypical	-3.12306	1.22774	0.869565	3.68336	2.83524	-1.27542	1.29488	F
907	Typical	-0.570041	2.30626	-0.184832	-4.05735	2.00846	-5.82769	-2.73604	M
908	Typical	-2.40762	-1.80471	-2.7149	-4.17587	-3.02597	-5.57419	-1.27095	F
909	Typical	-1.26117	1.38745	3.50268	1.18926	4.09464	-1.5951	-1.8763	F
910	Typical	-1.53624	0.520382	5.85809	0.0925851	3.33569	-2.11643	0.855493	M
911	Atypical	2.09096	2.29741	3.37054	0.0042763	4.23035	-0.386961	2.306	M
912	Typical	-2.22174	-2.25592	2.40584	2.98387	2.4558	1.05183	2.68088	F
913	Typical	-2.52013	-1.28791	6.03426	-0.405411	4.63181	-3.42033	1.56384	F
914	Typical	-3.94642	1.75496	-4.27938	-1.50032	-2.38297	-0.100768	1.56061	M
915	Typical	-6.49814	-0.820117	4.14314	-3.0181	3.12483	4.62885	0.675335	M
916	Typical	-3.91807	-1.00831	5.62938	4.65281	0.555655	-10.6653	1.00636	F
917	Typical	-1.41304	0.748017	7.77813	-1.4716	7.61843	-0.105248	-0.494148	M
918	Typical	-1.1691	0.0232292	2.27455	7.54221	0.743642	0.21911	1.73327	M
919	Typical	-2.0306	-1.12393	1.78805	-2.14724	2.21406	-5.26288	-0.752772	M
920	Typical	-2.81122	0.221024	2.24968	-0.718412	0.0761862	4.32534	-1.76254	F
921	Typical	-0.303183	-4.33656	0.153662	-2.18249	-4.13616	-6.534	-2.04831	F
922	Typical	-7.84895	-0.862958	2.02333	-3.24105	-3.18211	-3.14967	-0.36646	F
923	Typical	-2.85679	0.202541	-0.452163	-0.880613	1.87523	0.671241	-1.44168	F
924	Atypical	-2.88545	-3.00295	-2.05484	-7.62351	-4.84476	-3.05205	-1.30744	F
925	Typical	-5.20367	-1.01135	-6.23477	-1.48691	-3.67341	-3.47954	-3.84407	M
926	Typical	-3.4493	-1.67607	6.30345	-0.777484	0.653171	-3.74629	-4.9582	M
927	Typical	-3.53266	2.18833	1.8321	1.93629	4.85512	-1.20535	0.607748	M
928	Typical	-4.04116	1.58156	-4.38303	4.04263	5.51348	0.00789026	1.00695	F
929	Atypical	2.80735	2.81113	8.53174	-2.19312	5.09115	-3.31488	-0.962409	F
930	Typical	3.55718	-0.569775	-7.0599	-0.248305	3.24046	-0.201545	-1.42862	F
931	Typical	-3.93369	0.640681	-3.02963	-1.74734	5.79088	-1.12591	-0.0852068	M
932	Typical	-7.98047	-0.797569	-6.78509	-1.88791	-5.3076	-1.41809	-0.742024	F
933	Atypical	-0.968935	0.643019	0.639212	2.59744	0.0721107	-3.74608	-1.57314	M
934	Typical	-1.07216	-1.07729	7.62318	-1.17022	1.37146	-0.131127	-2.53618	M
935	Typical	-3.14533	-1.101	3.5648	0.0831477	-4.24456	-0.499107	-0.677554	M
936	Typical	-2.48089	0.274182	-2.29231	-0.122103	2.84209	1.39683	0.829842	M
937	Typical	-1.57543	-0.566595	-0.231938	-0.951317	5.5841	-2.7285	-1.84582	F
938	Typical	1.99029	-0.781526	5.72439	-3.08254	0.747002	-0.236802	2.17724	M
939	Typical	-8.66744	1.77257	-2.69132	1.1275	2.9756	-4.58193	0.739508	F
940	Typical	-3.90367	-0.602014	3.4165	-0.777843	5.90162	-4.15804	-1.72775	M
941	Typical	-1.29616	0.607964	3.37913	8.17185	10.0577	9.18238	-1.11327	M
942	Atypical	-13.7539	-9.76379	-15.6323	-3.50204	-5.71226	-9.28699	-5.10273	F
943	Atypical	0.194658	1.97768	3.28253	-1.42117	2.65509	-0.991263	1.72428	M
944	Typical	-7.44893	-5.11017	-5.45661	1.83278	0.354056	-3.12936	-0.28217	F
945	Typical	-3.88038	-1.46354	-4.3598	0.240715	0.572976	0.59907	-0.894616	F
946	Typical	-0.127217	-0.164235	-0.369679	0.240362	2.76998	2.9274	3.36203	F
947	Typical	0.21994	-1.80327	1.63909	5.47481	4.94951	3.1667	4.2514	F
948	Typical	-8.2881	-1.8359	-0.952794	-1.88408	5.25856	-3.68805	0.263679	F
949	Typical	-3.33192	-1.4377	-5.58117	-2.24802	-7.07178	-1.75206	-1.41216	F
950	Typical	0.0199425	-0.2255	-7.36974	0.0780752	2.284	-2.67721	2.48911	M
951	Typical	-5.85783	-3.19319	7.56806	-2.51146	-1.40574	-2.5536	-1.28197	M
952	Typical	-3.53508	-1.093	-2.91697	2.42331	3.60209	-4.0988	-3.41812	F
953	Typical	1.01211	0.883235	5.55783	4.44419	4.3021	0.00187501	1.92478	F
954	Typical	-4.61694	1.59248	-2.31652	-6.34379	-0.985934	-0.244549	-1.96536	M
955	Typical	-5.47463	-3.16102	-1.31613	-3.18705	3.77403	-3.80099	-1.4759	M
956	Typical	-3.9509	-2.78606	0.90653	2.04001	-0.174318	-7.4407	-1.6252	F
957	Typical	-2.93322	-1.06812	1.50999	-3.75752	-4.05928	-11.5188	-4.91007	F
958	Typical	-3.26507	-1.34575	-6.76251	5.15426	-2.20027	-6.01975	1.41039	M
959	Typical	3.07841	-1.6083	8.69788	2.01782	5.64841	-4.42491	1.17411	F
960	Atypical	-4.22282	2.68319	2.11916	1.51112	2.39818	-0.312055	0.00970433	M
961	Typical	-3.62866	-1.02122	-0.934554	-4.34356	-1.1676	-3.02485	-1.09505	M
962	Typical	-2.25541	0.202771	-2.98123	7.70332	-4.93206	1.66014	-0.907681	F
963	Typical	-4.77164	-1.69292	-3.68426	-5.69592	-0.7249	2.44896	-0.377203	M
964	Typical	-0.143214	1.9319	-6.4871	1.95445	-0.791675	-1.30757	-4.1466	F
965	Typical	0.0164924	-1.63318	4.33343	-3.4615	-0.961331	-3.01468	1.70136	M
966	Typical	-3.33527	-1.219	2.33843	0.0825172	0.359185	-5.78039	1.09554	M
967	Typical	3.06978	-0.540538	10.2268	10.7788	18.0849	5.52156	4.34534	M
968	Typical	-3.95059	2.00809	3.62491	-1.26205	6.91847	-0.943376	3.01252	F
969	Typical	-2.20601	0.966894	0.809114	-3.9677	0.801448	-1.707	1.88635	F
970	Atypical	-1.28177	-1.08262	-2.70823	-6.49579	-2.0491	-1.15623	-1.74021	F
971	Typical	-1.58873	-0.862288	4.9699	-4.32586	2.56754	-2.63644	1.72977	M
972	Typical	1.67482	5.35119	3.65476	5.87164	3.17151	-0.64271	-0.792963	F
973	Typical	-2.12732	-2.37319	-2.03862	2.4562	-3.17073	-4.62343	-4.62758	M
974	Typical	2.18956	2.51611	1.61221	0.296943	2.19403	-0.588628	2.87569	F
975	Typical	4.33484	-0.383403	3.68415	1.97917	2.73735	-8.09727	0.086327	M
976	Typical	-0.238252	3.39596	-3.40858	0.912873	3.02438	-4.33429	0.471665	M
977	Atypical	-6.51389	-4.96586	-4.14809	-2.04187	-5.0226	-4.43782	-0.0101935	M
978	Typical	-2.43312	-0.0094782	2.28285	1.12494	0.402585	-4.29951	1.19413	M
979	Typical	-4.1949	-1.43294	-3.57657	2.04388	-2.29067	-7.97928	-3.83147	M
980	Atypical	-3.85672	1.69454	2.3233	-1.69103	6.86942	-4.01331	0.0016476	F
981	Typical	-3.68032	-0.395293	8.8399	-3.5464	-1.24597	-4.46188	0.043524	M
982	Typical	-5.72106	-2.61251	0.506855	-1.86338	3.20331	-2.56623	0.10881	F
983	Typical	-3.36195	-0.216352	2.82879	1.44205	0.300073	-7.71722	-2.33409	F
984	Typical	-2.28596	1.16235	4.48765	-5.55073	3.9389	-2.78968	-0.261863	M
985	Typical	0.170165	-2.49627	-4.97277	-1.64401	1.16316	-5.65498	-0.29862	F
986	Typical	-6.71904	-3.38966	1.82138	-5.93052	-3.76608	-3.69458	1.68562	M
987	Typical	-4.78407	-2.0868	9.79537	-2.65762	3.09142	-2.68902	3.49358	F
988	Typical	-5.36976	-1.54406	-4.42964	1.49287	2.64121	-3.5252	-0.775664	M
989	Typical	2.13403	-2.27096	7.26982	7.15103	2.76026	-2.65447	2.55862	M
990	Typical	2.36745	2.45545	-10.4666	-0.680675	2.83907	-9.59208	-2.16104	M
991	Typical	2.18459	-2.86726	9.36088	1.44892	1.79551	-3.89004	-6.05952	F
992	Typical	0.132206	-0.888271	-3.3401	-0.411612	2.65965	-0.221098	1.10848	M
993	Typical	-4.98308	1.87234	12.1586	0.63981	1.13527	-1.08545	-0.151172	F
994	Typical	-10.725	-2.26077	-1.33142	0.330546	-6.15384	-5.37155	-0.455501	M
995	Typical	-5.94723	-1.9139	-1.47757	-3.28469	0.900545	-3.46348	0.852224	F

## Sheet: Fig_3C
Fig_3C_Participant	Fig_3C_Language_Lateralization_2_Phenotypes	Fig_3C_G3_Cont_Asym_Std	Fig_3C_G3_Default_Asym_Std	Fig_3C_G3_DorsAttn_Asym_Std	Fig_3C_G3_Limbic_Asym_Std	Fig_3C_G3_SalVentAttn_Asym_Std	Fig_3C_G3_SomMot_Asym_Std	Fig_3C_G3_Vis_Asym_Std	Fig_3C_Sex
1	Typical	3.06625	0.689558	0.784448	-2.53134	-0.818317	0.8399	2.56968	M
2	Typical	0.906811	1.79642	-0.581889	-0.631808	-2.52171	1.08235	0.967624	F
3	Typical	-16.9576	-5.78195	-21.6693	-1.28428	-27.0969	-2.16087	-0.752899	M
4	Typical	-4.25373	3.99986	3.34335	4.86223	-2.97519	3.30824	3.41921	M
5	Typical	-8.53109	-9.54895	-4.7709	-13.126	-2.71828	0.858364	1.346	F
6	Typical	-3.40889	-0.50297	3.60849	-13.407	-5.09819	0.250215	2.32932	M
7	Typical	-4.64706	0.405916	6.68266	-2.42753	-2.15887	-0.402862	-2.12227	M
8	Atypical	18.5702	24.489	6.56476	13.9643	-4.58844	-0.0790487	4.01718	F
9	Atypical	4.45205	5.83101	2.75989	0.399341	-5.84813	1.47043	-3.84199	M
10	Atypical	-5.31163	-4.16819	-2.53076	-2.48243	-12.7691	-0.324663	-1.51966	M
11	Typical	-13.5171	1.18477	-1.0303	-6.42626	-3.15705	-1.4223	-2.24738	F
12	Typical	-4.81488	-1.38122	-1.97062	-4.34413	-1.7229	4.94826	0.934608	M
13	Typical	7.35907	-0.732395	3.18358	-9.00301	-3.58977	0.0840298	0.473209	M
14	Typical	-1.80656	-1.46415	5.17003	-3.10453	-1.0965	2.19954	3.27239	M
15	Typical	-4.54155	-2.86712	2.21745	-4.7022	-8.28411	-1.4444	-0.656357	F
16	Typical	3.31453	0.916157	-2.86396	2.12502	-8.42418	0.906692	0.723379	M
17	Typical	7.06379	-2.73103	3.11271	-0.118824	4.88164	1.60714	-0.161609	M
18	Typical	6.40522	-4.57125	1.20558	-3.50994	1.29515	-0.698851	3.45087	M
19	Typical	-4.02871	-2.12219	0.455231	-3.47444	0.291892	1.96677	-1.3353	F
20	Typical	-4.99507	1.43268	1.22514	-5.15532	-8.4764	-1.57206	0.692944	F
21	Typical	-11.6912	-8.91203	-4.3216	-0.654092	-15.8482	-2.08861	-5.09002	F
22	Typical	-3.52033	-3.37873	-9.20662	-1.87752	-3.10784	-1.89444	-1.81967	F
23	Typical	-6.67757	-14.3681	0.629019	10.1665	-9.40292	-0.967493	0.448809	F
24	Typical	-2.5491	-1.64116	1.74735	-6.43368	1.27753	4.33441	0.527334	F
25	Typical	5.00134	1.83229	3.90028	9.75341	-2.9938	4.66593	-1.02163	F
26	Typical	-10.0397	-4.57454	-7.72094	-6.2244	-7.68356	-0.12735	-4.98899	M
27	Typical	-4.34474	-7.80065	-1.09734	-10.7704	-0.780577	-0.973725	0.824049	M
28	Typical	-1.14281	-8.12233	3.54304	-2.89893	-4.79759	5.7786	3.35921	F
29	Atypical	11.4391	2.69238	-1.59788	-8.24723	-6.04993	-1.27274	-0.260241	F
30	Typical	4.86252	1.1398	-10.1189	-5.29757	-4.33843	-2.77667	-0.885625	F
31	Typical	3.42591	-0.721074	-2.09224	-1.78741	-10.94	1.39684	0.36859	M
32	Typical	3.82775	5.8249	-3.62484	-2.35492	-2.09603	0.810876	0.896591	F
33	Typical	-5.99176	-17.0423	-2.64684	-6.50932	-10.6864	3.33851	-2.49311	M
34	Typical	-3.64414	-12.5834	-2.00891	1.69743	-7.93216	2.47433	0.308075	F
35	Typical	4.14338	-1.45082	-1.29793	5.49735	-7.0645	1.041	-0.455399	F
36	Typical	-2.46921	-3.34642	7.15608	-7.09775	-6.97311	-1.93775	1.08751	M
37	Atypical	25.943	15.6183	15.7862	9.57058	3.59127	5.86528	-1.53192	F
38	Typical	2.88219	0.368496	-2.72624	-6.15982	-10.9009	-8.5069	3.05114	M
39	Typical	8.3682	1.7376	-2.02987	-15.7439	-2.49533	-5.12491	-0.553667	F
40	Typical	3.96838	0.157683	6.87924	2.46119	-0.386799	2.62087	2.05576	M
41	Atypical	5.19541	1.72601	3.18677	-2.49341	-12.5752	2.23598	-1.765	F
42	Typical	2.83054	0.968164	1.29616	1.75489	-0.833267	0.714245	1.72888	M
43	Typical	1.2608	3.54524	2.85442	0.0736536	-15.2731	-0.516175	1.37846	M
44	Typical	-14.7002	-7.79098	-2.02959	-8.30362	-16.6915	-1.47432	-0.113435	M
45	Typical	-17.3523	-7.11738	-4.05643	-7.15879	-4.62254	3.10675	2.66215	M
46	Typical	7.11477	3.65305	2.31586	1.10393	-4.24669	2.40377	-0.864407	F
47	Typical	13.8224	2.48796	5.36619	0.187154	1.44391	2.28886	3.30469	F
48	Typical	-2.28232	-4.65618	-7.72475	-5.75509	-7.06881	-0.720506	-1.13588	M
49	Typical	4.23643	2.36178	3.97631	-8.59149	-5.02265	1.90518	-3.16979	M
50	Typical	-6.4966	-1.36647	-9.33519	-13.0669	-11.3619	-6.18161	-3.10245	F
51	Typical	1.35523	6.77356	-7.14167	-12.2555	-4.9859	5.31927	2.40169	F
52	Typical	-13.4451	-4.0206	-4.14513	-2.27336	-4.36532	-0.49056	0.470084	F
53	Typical	6.40837	0.23826	8.0876	2.33884	0.541532	5.3742	1.86224	F
54	Typical	-3.69357	2.92047	5.71056	1.09887	3.06407	1.65755	3.28702	M
55	Typical	6.72493	-17.4264	12.2294	-25.7199	8.39249	15.1412	2.18532	F
56	Typical	0.988366	-3.96473	0.766639	-9.44084	-0.279307	-0.397761	1.45849	M
57	Typical	1.6161	-1.25488	-1.50493	4.63073	-4.90854	-2.59773	-1.67523	F
58	Typical	9.33789	0.213405	0.88293	-3.04531	-4.43134	4.37289	-6.11709	F
59	Typical	-8.48826	-6.46898	-9.0667	-5.31347	-15.5347	-2.70008	-2.8546	M
60	Typical	-2.28352	3.10782	-3.85782	-0.238865	-12.2748	1.21338	2.72435	F
61	Typical	5.47687	7.20495	6.51726	-1.712	2.68851	3.46003	4.95669	M
62	Typical	6.22335	2.77744	-2.95814	-1.40191	-3.51207	-4.12823	3.40547	F
63	Typical	2.73349	3.53529	2.60083	0.717323	-11.7969	0.0116029	3.88572	M
64	Typical	-5.28817	-5.11759	4.60677e-05	5.26877	-3.24867	-0.561528	2.05163	F
65	Typical	6.17715	5.02702	-3.076	1.37013	-3.43571	-0.929049	1.78276	F
66	Typical	4.28463	12.4887	3.11589	-1.16022	0.524904	3.1918	2.5481	M
67	Typical	-13.1664	-0.894793	-0.583888	-7.16133	-9.97351	-0.427387	-1.45223	M
68	Typical	5.53443	-7.57884	2.47109	2.9	-0.144016	0.114499	-1.46179	F
69	Typical	9.47097	10.3046	3.14447	-0.396073	14.1605	-1.05748	-0.130346	M
70	Typical	4.72773	2.55085	-5.47297	0.951385	-7.4744	-7.88495	1.88279	F
71	Typical	16.2577	10.4633	7.31365	4.81607	9.55909	4.01284	0.907177	M
72	Typical	3.25773	-0.888404	15.2807	-13.4161	-3.82895	3.96	1.28501	F
73	Typical	8.57246	6.45302	3.46606	0.101451	2.43199	7.69735	1.60842	F
74	Typical	6.76295	-4.65582	14.8518	-1.24415	4.1077	0.883698	6.11045	M
75	Typical	-5.04623	-14.0084	-2.04273	-12.7684	-7.32352	1.28755	1.38691	M
76	Typical	-7.8754	-0.0782035	-5.04892	3.6353	-5.43951	0.312554	-4.74018	M
77	Typical	-6.78161	-0.216333	-8.53058	-5.41175	-2.48302	-3.55292	0.305367	F
78	Typical	-10.8439	-2.6593	1.53998	-4.49705	-6.38398	3.4425	1.07557	F
79	Typical	3.71311	2.25517	3.39489	-0.51092	-4.8618	1.77737	-0.490377	F
80	Typical	-4.41951	-12.7934	-2.81882	-11.0231	-6.8548	-1.31101	1.70967	F
81	Typical	-23.3407	-19.9551	-10.3977	-7.74185	-21.2415	-1.11553	-0.929284	F
82	Typical	2.97531	0.873911	2.50386	-4.69335	4.65182	3.11117	-2.20004	F
83	Typical	-1.1473	-5.01668	-6.23879	-1.77893	-7.73285	1.96157	5.87509	M
84	Typical	-1.10379	-3.38342	1.48954	-6.49982	-10.0185	-1.35749	-0.434902	F
85	Typical	-3.4095	5.94183	-3.70512	6.05981	-5.83257	-4.42317	1.09563	M
86	Typical	0.677542	6.77344	-4.9606	1.51816	-3.90723	3.41317	0.144105	M
87	Typical	-6.52694	-9.38563	-3.59548	0.359133	-1.91443	-4.41829	-2.49528	M
88	Typical	3.10373	-4.14011	0.304463	2.94918	-11.0565	-3.92097	-2.30914	M
89	Typical	3.76643	-0.30369	-10.6856	2.18894	-3.97174	-3.95853	-0.739892	F
90	Typical	13.2623	1.56613	2.45595	-1.87715	-8.56658	-5.35936	-0.0277778	F
91	Typical	-11.0822	-15.429	-4.44526	-11.5877	-3.84203	1.69051	-2.64939	F
92	Typical	1.19009	2.85962	6.70755	-1.09561	0.0775939	0.864873	0.554105	F
93	Typical	2.36574	0.515864	-5.65491	-16.5369	-1.08422	4.48073	1.96374	F
94	Typical	-11.8102	-11.2648	-3.38918	-11.9456	-10.4697	-2.29704	-4.16962	F
95	Typical	5.47755	-3.55375	-4.25255	-0.579766	-6.18901	-0.530574	-1.34117	M
96	Typical	5.02207	0.280166	2.17838	-5.76436	-11.6187	-1.39552	-5.62817	M
97	Typical	3.05239	0.048202	-5.14397	0.249879	4.97649	2.44728	4.55574	M
98	Typical	1.00434	2.33008	0.789437	1.16605	-6.88714	1.14654	-1.14538	M
99	Typical	-2.78788	4.15623	-2.23997	-2.4659	-1.3796	0.350318	0.664891	M
100	Typical	5.769	7.80143	3.01374	-0.362507	0.82205	0.948198	1.36134	F
101	Typical	0.846175	-6.82855	-9.9564	-8.50171	-4.79871	-0.98565	4.32746	M
102	Typical	-3.97225	-9.16978	-2.35633	-6.94413	-10.4983	1.16833	1.06761	F
103	Typical	9.65343	10.8006	-0.869334	4.58602	-6.99924	-8.38991	-0.680063	M
104	Typical	5.11724	-1.70923	3.3533	3.12877	-2.16504	-1.55144	2.33081	F
105	Typical	8.39852	-1.17469	-3.04685	0.952784	-2.40959	0.0590486	-0.663418	M
106	Typical	1.13537	-10.5734	-3.12338	-11.9583	-0.417128	3.00585	0.824286	F
107	Typical	9.81537	-1.60042	-8.05423	-0.474043	-8.32093	4.44484	0.245	M
108	Typical	1.19548	-1.30755	-2.47147	-6.12997	-4.0579	-3.57397	0.566282	F
109	Atypical	-2.2458	9.41501	0.00269935	0.642032	4.56571	-0.924719	3.80536	F
110	Typical	-2.86808	5.92999	4.00909	4.5597	-3.22655	2.0584	0.912823	F
111	Typical	5.31411	5.05225	-2.89737	-2.58351	-3.62918	-4.62961	1.24589	M
112	Typical	1.96839	6.12075	-4.2701	-6.45315	-2.23625	0.432773	0.788109	F
113	Typical	4.26528	8.50155	1.83586	-1.37193	-1.29071	-0.0847073	5.60998	F
114	Typical	-6.49708	-3.92294	2.96646	-5.60753	-1.63804	1.6854	-2.23288	F
115	Typical	6.26459	4.05796	-4.76873	12.8412	1.18475	1.21948	2.66833	F
116	Typical	-5.00776	-2.84444	5.93641	1.53998	-11.5171	0.800377	1.14745	M
117	Typical	-8.09032	-15.7501	2.3576	-16.4077	-13.241	-2.49065	1.97098	M
118	Typical	-8.18836	-15.3677	-6.03437	-0.672856	-3.32578	2.24319	0.896849	M
119	Typical	-3.52384	-3.69508	0.758676	8.30401	-2.81779	-1.34805	-0.129892	F
120	Typical	9.10865	-2.17686	2.69563	0.160681	-1.78299	2.09144	2.40805	F
121	Typical	-10.5213	-5.12599	-1.64719	-0.23558	-3.48835	3.31614	0.0906547	F
122	Typical	-1.52074	7.78791	-1.68445	-0.733692	-2.45707	0.230789	2.64685	M
123	Atypical	14.7133	14.1445	1.80655	6.92122	0.970916	13.5918	1.64182	F
124	Atypical	4.34735	7.31901	1.02251	8.5091	-10.6347	-4.74579	3.85767	F
125	Typical	3.47864	-8.40266	-5.27887	-2.25264	-5.39899	-3.34225	0.975224	F
126	Typical	-13.8767	-11.1334	-1.14186	3.79244	-18.8394	1.99107	1.02086	M
127	Typical	3.90333	-7.36447	6.44131	-9.30685	5.67363	-2.59713	0.620265	M
128	Typical	-4.40699	2.27912	2.08572	0.869336	-4.81022	2.18593	1.67978	F
129	Typical	-9.80592	-5.17912	-2.58858	-4.30072	-4.88619	-0.0900811	3.59657	F
130	Typical	-1.8952	-3.46369	-7.41582	-7.45809	-0.99204	-1.26555	2.95257	M
131	Typical	-2.77553	0.757962	-3.6496	-9.74373	-5.67764	2.52494	1.41071	M
132	Typical	-2.27539	4.67562	-4.3607	-4.37063	-1.53137	0.134889	-0.25784	M
133	Typical	2.64633	-6.06943	-0.649855	-3.57055	3.29452	-0.7984	-1.71907	F
134	Typical	13.6585	5.01515	4.85453	6.03027	1.1613	2.4566	1.00229	M
135	Typical	11.9781	2.49102	1.8219	1.41111	-0.862796	9.35927	-1.32591	F
136	Typical	-14.9376	-4.93044	-7.74986	-4.22099	-6.6531	-1.15683	-2.04652	F
137	Typical	-13.204	-9.54227	-9.14948	-2.38811	-4.11247	-0.0429073	-0.244988	M
138	Typical	5.10351	-4.1688	-4.70188	2.77605	-1.67824	5.98085	-1.87271	F
139	Typical	-4.65009	-8.8031	1.09299	-5.71576	-1.8011	-0.010557	0.222005	F
140	Typical	9.53578	4.45927	-2.19421	8.1156	-0.0314796	-2.32577	1.78809	F
141	Typical	-11.3632	-4.84705	-0.604111	-4.80578	4.79822	2.51189	0.407528	F
142	Typical	-16.3605	-8.14099	1.37666	-10.9145	-13.0262	-0.428002	-0.961252	F
143	Typical	0.998883	-0.763608	2.49865	-6.58194	-1.49745	-0.508459	0.700213	M
144	Atypical	-4.71306	-1.54206	1.3393	-3.61805	-4.83286	-1.0222	0.838769	M
145	Typical	-4.37573	-1.60918	-3.50904	-6.57902	-6.77045	-0.767605	0.837439	F
146	Typical	-11.1325	3.38056	3.53146	12.7718	-10.2064	1.15663	0.000257349	F
147	Typical	-7.09344	-6.17824	9.63596	-0.629172	1.73168	-1.6414	2.68462	M
148	Typical	5.96199	-4.74198	11.0568	0.209948	-3.91419	-0.187254	3.54968	M
149	Typical	-14.8365	-5.97514	3.87501	1.20612	-14.9588	-0.875489	0.604515	M
150	Typical	1.3237	-5.07881	2.75799	-10.4859	-0.0520127	0.769728	-3.94925	F
151	Typical	3.10887	1.5081	-1.93607	-3.65806	-7.97057	-1.36406	0.592558	F
152	Typical	-5.49352	-3.62114	2.26808	-10.3459	-6.15356	-0.0346984	1.76057	M
153	Typical	-1.96972	-13.6459	6.83551	-6.13335	-4.69072	-1.41965	0.0896627	F
154	Typical	-7.74995	0.753977	2.32982	2.86496	-6.22912	3.51835	-1.5794	M
155	Typical	8.58112	8.15381	16.1768	28.651	7.13457	19.0608	3.05509	M
156	Typical	2.88273	-0.106469	5.37401	-1.29751	-0.862357	1.21083	0.0351892	F
157	Typical	14.2106	9.13803	-1.20952	0.148047	-3.20599	-1.96354	3.03718	F
158	Typical	-17.3914	-17.4856	-9.10974	-11.4341	-16.5774	0.299523	-4.23351	F
159	Typical	10.0063	6.34263	1.13866	-11.1507	9.05054	0.44552	0.0809088	F
160	Typical	-13.5496	-3.74676	-6.50423	-4.21503	-11.7855	2.21607	-0.25763	M
161	Typical	5.40874	-0.213706	-0.0590066	-6.05113	-5.64581	0.708295	-0.328269	M
162	Typical	9.51195	7.75048	-0.547899	13.7372	-3.14878	-0.0267	0.79513	F
163	Typical	3.09781	8.24435	-1.51655	4.01842	-8.62741	1.77871	1.99813	M
164	Typical	16.6941	11.1235	12.6093	15.1408	6.80586	1.50056	11.6497	M
165	Typical	-9.75809	-10.8347	1.28442	9.62725	-3.06644	-0.51101	1.19245	M
166	Typical	-9.04977	-13.8812	3.5117	-5.5941	-6.12069	-1.63562	-0.799183	F
167	Typical	-9.37531	-5.27998	3.73787	3.14652	-4.79362	1.41613	-6.9805	M
168	Typical	-0.74587	2.95246	-2.51457	-1.262	-2.2741	-1.18482	-0.701153	M
169	Typical	1.20193	-4.33933	-3.6154	4.80655	-2.80685	-0.784523	2.11979	F
170	Typical	-13.8511	3.97675	-0.641428	8.98262	-5.63128	-3.93222	0.40698	M
171	Typical	-15.0258	-3.40665	-9.93079	-2.27501	-7.60362	-2.80269	1.29481	F
172	Atypical	-6.52991	4.42225	-10.6969	-6.35369	-7.7272	1.83456	0.0652764	M
173	Typical	-15.8667	-12.7827	-5.38453	-6.04196	-1.32438	-0.845599	-4.89915	F
174	Typical	9.77523	5.40366	-0.999219	-4.231	-7.02696	-0.400726	-1.24933	M
175	Typical	-2.10212	-0.930536	-0.216088	-1.57012	-3.16355	4.03905	-0.994049	F
176	Typical	18.0543	4.44148	1.89167	-4.49417	-3.91098	-0.909483	1.27399	F
177	Typical	2.19965	-3.73192	0.752877	-5.44746	-8.44716	2.22738	0.916929	M
178	Atypical	17.5826	6.58205	14.0665	3.42366	-2.25908	2.38786	2.11237	M
179	Typical	-1.41167	4.66367	-6.70638	-3.36322	-2.84301	1.77386	-1.2566	M
180	Typical	6.08741	4.48262	6.05522	-1.24333	-0.595502	4.87163	4.81085	F
181	Typical	-9.67992	-10.15	-9.85738	-10.1334	-4.34209	4.77134	-2.43639	F
182	Typical	-7.51455	-13.3015	-29.6361	-6.16767	-20.3917	-8.87466	-2.0858	F
183	Typical	18.3901	20.2734	9.67708	3.24606	1.4885	2.89797	-0.262153	M
184	Typical	6.72531	3.61707	-4.5769	6.69304	-0.370116	2.4443	-3.08037	F
185	Typical	4.94729	-1.22554	0.150674	-5.3651	-8.13657	-0.303439	3.04667	F
186	Typical	-13.152	-4.11626	2.50534	-7.57785	-17.2562	2.30473	2.89163	M
187	Typical	-8.57301	-0.530218	-5.51788	2.46612	-1.0557	0.490445	2.86234	F
188	Typical	-7.27282	-2.12169	-2.60107	2.41322	-7.89935	-0.838926	2.16908	M
189	Typical	-1.08868	-1.9284	-3.84445	-1.39344	-8.43044	2.11539	-0.818295	F
190	Typical	0.546784	-3.0835	-6.67075	-5.48659	-7.95911	-1.74829	-0.8572	F
191	Typical	2.80779	-2.47935	0.153118	-11.5936	-0.346317	-2.01783	-0.238147	M
192	Typical	-10.9099	-2.42074	-9.33627	-3.52253	-5.46791	-2.19964	-1.19798	F
193	Typical	-6.14668	-2.24884	4.46538	2.62037	-3.49759	2.34444	0.011964	F
194	Typical	-0.844467	-2.9126	2.9319	-3.62228	-2.83395	4.64205	1.47643	F
195	Typical	6.3185	-3.49316	2.46325	-10.0475	-0.79737	3.98029	0.271101	F
196	Typical	-6.0817	-0.249691	-0.804694	0.273724	-11.1957	-3.41038	2.14505	F
197	Typical	-21.1238	-9.96888	-1.30891	-8.01793	-1.43659	5.66005	1.9287	F
198	Typical	-5.99874	1.46325	-5.65628	5.76474	-9.30793	-1.50533	-0.775932	M
199	Typical	-6.33039	-6.52435	-6.0461	-5.98293	-17.1337	-3.97606	-1.70081	F
200	Typical	-12.7284	-11.1403	-12.7132	-5.42342	-10.9912	-1.15853	-1.97647	F
201	Typical	1.99613	-2.44612	-5.85917	-5.42044	-6.11012	0.331484	-1.34381	M
202	Typical	-4.77981	-6.84719	-10.2804	-4.20935	-13.3866	-3.93878	-0.595139	M
203	Typical	-6.42166	-10.5075	-1.56285	-8.69869	-7.84413	-0.320766	0.479569	M
204	Typical	-9.59948	-2.1774	0.691157	-5.82156	-5.37668	0.600471	0.126603	F
205	Atypical	6.2487	7.52167	-1.87025	2.37885	-8.57175	1.79608	-0.384711	M
206	Typical	8.42678	0.12921	4.97044	1.50246	-4.32845	2.96336	1.22776	F
207	Typical	-7.2168	-2.35096	-2.00161	1.67238	-10.2091	5.40554	1.66661	M
208	Typical	-4.13093	-2.81107	-5.83782	-11.3326	-5.92047	0.119381	-1.81488	M
209	Typical	-7.05614	-3.84496	-11.5042	-7.35643	-7.82858	3.08822	-2.79832	F
210	Typical	-4.4102	-14.6444	-8.3114	-10.8035	-13.0579	7.37654	-5.76825	M
211	Typical	18.1076	16.8067	1.40637	13.5812	-10.4078	-4.81449	3.38622	F
212	Typical	-7.45019	-14.4755	11.9532	-15.0358	0.788223	-3.59238	0.971082	M
213	Atypical	9.95502	2.02678	3.68007	-1.76141	-2.22946	0.218753	1.46058	F
214	Typical	-3.45045	-3.11678	0.450933	-11.0392	-0.158357	4.40568	-3.33531	F
215	Typical	-8.49744	-2.47837	0.129925	-7.79633	-4.0875	-0.306617	-0.723654	F
216	Typical	-6.60933	-4.41437	-1.77814	0.793408	-3.21487	-4.70493	1.48059	F
217	Typical	-1.07415	2.17472	0.157095	-0.366317	1.94935	3.8391	-2.82844	F
218	Typical	-30.391	-10.3324	-12.1872	-7.81807	-11.8273	-2.79063	-3.49681	M
219	Typical	10.5192	-0.299599	4.01101	0.952643	-5.66429	3.86804	2.45849	F
220	Typical	7.25567	4.12003	-0.429535	-5.15169	3.9855	0.7501	4.42251	M
221	Typical	1.67583	-2.50628	0.27082	-0.494234	-7.67154	-5.65452	-1.91299	F
222	Typical	-2.9448	-6.89738	1.55313	-10.2479	-3.6216	-1.21108	1.23422	M
223	Typical	6.26425	0.93123	-3.07	0.858644	-0.423211	-1.15431	3.03353	M
224	Typical	2.75279	-0.249253	-1.7552	-0.668988	-9.3236	2.60802	-1.53881	M
225	Typical	0.306582	1.40797	1.63606	-3.98182	-1.62052	1.50537	-2.69353	F
226	Typical	-4.37998	-1.10956	-4.80474	-1.73796	-9.84704	1.211	-0.669983	M
227	Typical	-2.36151	-5.13724	-4.63902	-11.5631	-12.9155	2.7858	0.44256	M
228	Typical	-13.8926	-1.48662	4.18335	-8.17516	-11.2691	1.30289	0.0130553	M
229	Typical	-6.49555	-4.93927	-9.81231	-5.74743	-11.803	-0.312726	-0.825755	F
230	Typical	-10.2614	-0.696007	6.63047	-8.78298	-8.85964	3.45877	-0.396847	M
231	Typical	-1.81705	-5.01115	2.63435	-3.54083	-9.38717	3.77918	-1.71778	F
232	Typical	5.11551	6.41917	-2.44476	-4.71924	-5.75676	-1.00742	-1.43422	M
233	Typical	20.2043	4.51316	-0.980982	6.29841	-2.71927	2.65664	4.77808	F
234	Typical	-15.9205	-6.94767	-1.34109	-7.03723	-4.13675	3.91394	2.41316	M
235	Typical	7.67355	-6.82305	-1.26746	2.11185	-1.33146	-4.16519	0.912144	F
236	Typical	-9.59356	4.40708	-3.98503	4.05883	-6.90466	-1.80335	-2.46977	M
237	Typical	-14.9127	4.13291	7.4826	-3.00011	-10.1366	2.83095	1.64358	M
238	Typical	-1.47713	-8.30199	-4.45422	-2.06653	-4.72925	-1.47463	-1.17217	F
239	Atypical	4.60076	1.17424	-5.86806	-4.11779	-10.7188	-2.62809	1.00888	M
240	Typical	1.92366	1.80491	-0.487951	-0.147713	2.08981	0.877464	-1.74088	F
241	Typical	-1.13436	-2.34637	0.689211	1.64032	-7.69904	4.8866	1.63757	F
242	Typical	-4.38475	-3.67906	0.0915148	-13.0719	-5.43549	3.4783	-0.468916	F
243	Typical	-8.67346	-6.29016	-8.44362	-0.119991	-6.58941	0.0692685	-1.34809	M
244	Atypical	1.87853	9.35895	-1.97134	-2.20687	2.03889	2.88073	-1.09273	F
245	Typical	-1.74272	-8.31706	-9.43508	-4.04123	-3.9769	-2.1161	-4.08239	F
246	Typical	-3.15222	5.65135	15.137	6.74524	-3.77993	2.72089	1.31561	F
247	Typical	2.67808	-5.0009	6.65484	-6.88803	-9.39085	0.403597	-1.00245	M
248	Typical	-8.11017	-6.25629	-0.617582	-0.960755	0.331861	3.936	-0.494213	F
249	Atypical	10.6222	2.3539	7.94318	-4.42306	-1.83077	-2.46215	6.95629	M
250	Typical	-1.05296	0.105681	0.986098	0.821984	-6.18192	1.46553	-0.94832	F
251	Typical	2.6829	2.19903	-11.271	-3.35697	-2.20747	-4.52395	-3.74375	M
252	Typical	-24.5072	-20.8464	-4.10375	-8.8432	-6.24322	-1.00225	2.84109	M
253	Typical	-6.91089	-3.62601	-7.77505	-10.988	-4.54529	1.18823	-1.53712	F
254	Atypical	1.91523	-6.45663	-5.97889	-6.42965	-2.27086	0.239625	-0.665032	M
255	Typical	4.63544	-1.49682	-1.41242	-5.68568	-3.37799	2.03569	4.08125	F
256	Typical	-10.0954	-5.69911	-8.00789	-10.8991	-2.44793	-0.618528	-2.96714	M
257	Typical	-13.4255	-13.9073	-3.1892	-5.18922	-7.26029	4.84199	2.57153	F
258	Typical	-0.540634	8.86302	-4.27132	3.37389	-4.11827	-2.2168	0.566156	F
259	Typical	-10.7996	-17.9054	-7.63984	-11.971	-6.38795	-3.37365	-3.1311	F
260	Typical	-3.04882	-3.33522	3.48908	0.664517	-19.878	4.2164	0.138039	M
261	Typical	-9.93058	-7.72336	3.1483	-3.33471	-8.12717	-0.870829	-0.637602	M
262	Typical	-16.1701	-10.2489	0.784144	-12.8128	-7.2789	3.21174	1.13848	M
263	Typical	-6.47199	-5.42049	-0.506386	-3.25883	-11.8034	3.71067	2.80163	F
264	Typical	-8.78103	-8.05486	-6.886	-1.18015	-8.89959	-0.530679	2.18502	F
265	Typical	3.32296	3.33601	4.82385	4.96238	0.202417	3.52226	1.92328	F
266	Typical	-9.02195	-3.52567	-13.9015	-4.80081	-3.99587	3.75683	2.24057	F
267	Typical	-8.15915	-10.1412	-12.9623	-5.12689	-8.32553	-3.09443	-1.92738	M
268	Typical	-9.36458	-6.08125	-2.03689	-8.35509	-5.79349	-1.65003	1.05562	M
269	Atypical	8.80842	7.25664	2.40475	0.0483953	-4.87782	2.39898	2.84846	M
270	Typical	-13.7547	-14.5614	-2.50802	-18.0611	-3.96889	-3.40517	-3.439	M
271	Typical	-5.85321	-4.85774	3.72894	-8.58911	2.97733	1.3779	2.26869	M
272	Typical	7.23139	1.64719	-0.97513	6.67398	-3.35131	2.50907	-2.2145	F
273	Typical	3.576	13.2767	-10.6804	4.23968	-4.03008	-4.12899	-2.68853	M
274	Typical	1.50103	3.12565	1.36392	-0.386342	-4.91725	0.35272	0.793853	F
275	Typical	11.3013	3.27609	10.3389	-10.9614	2.4066	4.80114	7.21889	M
276	Typical	2.21725	-2.97438	1.14822	-0.318239	2.05407	-1.30726	1.07424	M
277	Typical	-7.04628	-4.28699	0.939503	-11.5037	-1.95088	0.567222	-0.499996	F
278	Atypical	-2.56138	-0.424175	3.70523	8.96094	-10.0329	1.51906	0.445195	F
279	Typical	2.15287	13.1163	3.13096	4.95712	-11.3738	1.36883	0.179811	F
280	Typical	-5.09182	-5.13237	-6.69001	-7.4559	-0.447691	-0.0535212	-0.199841	F
281	Typical	-15.2829	-11.8221	-0.843857	-11.1219	-3.35928	3.98185	1.49753	F
282	Typical	4.03586	-0.169441	7.30215	6.56038	-1.20265	0.938182	0.776572	M
283	Typical	5.51146	1.6949	-0.524117	4.76235	0.597123	2.30177	3.40547	F
284	Typical	-4.91277	-0.784296	-4.57917	0.105426	-8.48812	-1.75765	2.15666	M
285	Atypical	5.26867	5.90527	2.69079	0.983197	-1.36631	3.08393	6.97024	F
286	Typical	2.28503	-1.64868	0.260898	-7.1661	-2.75228	-5.14776	1.20879	F
287	Typical	-2.62916	-4.07312	2.96868	-3.23712	-1.28952	-2.65202	4.44216	M
288	Typical	-2.82592	2.20734	2.03486	12.4734	-5.96516	-2.20585	2.26726	M
289	Typical	-9.76488	-6.05247	0.804775	-5.08745	2.99118	0.086623	2.03524	M
290	Typical	4.36546	-3.85013	-5.04833	-2.18397	5.81663	1.73676	0.939358	F
291	Typical	2.8707	-9.1529	5.33506	-8.89126	-10.7158	4.01031	1.89052	F
292	Typical	-0.837515	-6.41573	-5.60976	-3.65735	-5.87616	4.81119	-1.05612	M
293	Typical	-4.47457	-3.04765	0.334001	-6.83792	-7.40022	-0.733011	1.35735	M
294	Atypical	21.2619	22.9613	3.57636	5.23529	1.99512	-0.00615261	0.7575	M
295	Typical	-5.41864	-8.65146	-6.07209	-0.418617	-16.1248	0.792463	-0.715271	F
296	Typical	-5.22405	1.4962	-4.13083	-5.66157	-9.42261	-0.692153	-0.0517297	M
297	Typical	4.02106	-3.96726	2.06272	-9.39659	-5.44969	1.57641	0.171863	M
298	Atypical	-1.39501	-4.79085	-9.64697	0.890595	-4.30238	-2.03934	1.73878	M
299	Typical	-0.153566	-6.54599	4.59578	-5.9753	-2.12433	1.09815	0.429719	M
300	Typical	5.07979	4.91694	-7.62275	0.632471	1.51984	1.54361	3.93583	F
301	Typical	13.0645	17.4006	7.12836	8.54926	5.36166	-1.96289	6.05758	M
302	Typical	-11.7373	-6.47481	-1.96539	-14.1404	-10.873	-1.45884	-0.556423	M
303	Typical	-2.00613	4.03336	5.13186	2.14873	-5.69777	-2.93978	-0.432287	F
304	Typical	-20.7875	-11.3199	-7.73578	-19.4558	-8.65344	0.925175	-0.142668	F
305	Typical	-4.83914	2.97685	-1.24714	2.57534	-1.88485	3.81639	-0.752869	F
306	Typical	4.19488	5.29527	-0.119259	1.50754	-6.0691	0.397137	-3.32908	F
307	Atypical	-12.6293	-2.24888	-3.41382	-2.78789	-4.16214	-2.4438	-3.20294	M
308	Typical	-15.7947	-2.79074	-5.28185	2.46393	-1.28087	-0.76694	0.0895876	M
309	Atypical	-1.58921	1.57969	-1.6645	-5.52968	-3.5482	-3.85145	0.166872	M
310	Typical	7.18971	9.14747	4.84141	-0.0528419	4.00154	1.43309	-1.68097	F
311	Typical	6.63829	6.81127	9.16092	0.0970809	6.19985	0.25265	-1.13181	F
312	Typical	-15.9446	5.4978	-5.65157	2.73356	-8.1529	0.0766862	1.27692	M
313	Typical	22.4652	5.28697	4.10895	-4.02776	-1.67905	1.05219	-3.8435	F
314	Typical	15.6109	8.90751	8.06588	13.2301	-2.08276	-0.603356	3.22189	F
315	Typical	-11.6757	-9.2447	-3.13567	-2.58676	-12.6863	0.918198	0.782377	M
316	Typical	-7.9373	-3.12065	-4.30273	-1.42704	-8.59344	-2.13899	1.80782	M
317	Typical	-5.60726	-3.24789	-6.77083	1.61623	-13.0974	0.68335	-1.2459	F
318	Typical	6.76638	-0.450562	3.91966	0.704641	-0.208648	-2.73754	-1.92001	M
319	Typical	6.99546	6.2054	-4.14484	6.97406	0.88895	-2.85817	-1.81527	F
320	Atypical	7.7179	5.5613	-1.34904	5.20522	0.785877	1.19481	-2.11006	M
321	Typical	5.6827	-4.0305	-2.3126	-0.459256	-7.57332	-5.7698	-1.07395	M
322	Typical	7.31568	3.43339	2.90156	12.7507	5.95941	2.72555	-0.930518	M
323	Typical	15.7975	13.5636	11.4947	2.0374	5.31425	7.36373	4.49228	F
324	Typical	0.925827	4.44661	-6.58869	1.16442	-12.3952	-2.4858	2.39185	M
325	Typical	-6.36009	0.44415	-3.88395	-6.65012	-3.48768	-2.12138	2.05734	F
326	Atypical	18.8263	3.38284	0.152318	5.72516	2.49434	1.84745	3.27363	F
327	Typical	0.491839	-1.06174	-9.66598	-9.56499	-6.20954	-4.60136	-1.97064	M
328	Typical	-8.36536	-15.9455	9.68158	-3.51502	-1.3532	-2.07035	-0.896617	F
329	Typical	6.03982	5.56538	0.493441	6.21793	-1.80565	5.18827	-0.149761	F
330	Typical	-6.46371	-0.743432	-11.2682	-7.18082	-8.32412	0.675252	1.54488	F
331	Typical	-6.55778	-0.539801	-2.23659	-3.05564	-5.20459	1.24032	-0.655282	M
332	Typical	3.6184	-1.70055	-2.57692	2.66747	-4.80351	0.607254	0.896696	F
333	Typical	0.697678	-2.54314	5.15742	-2.35439	7.46253	1.54957	-1.18928	F
334	Typical	3.33052	2.61124	1.8761	6.88324	5.43297	1.77077	2.91378	F
335	Typical	-5.50237	-12.6931	-4.32285	-2.72739	-6.7374	-2.42215	-4.14963	M
336	Typical	4.37902	-6.52831	-2.2422	-7.05302	0.825067	-0.470525	1.93309	M
337	Typical	-14.0111	-1.52888	-3.26103	-13.2845	-5.06164	-5.51389	-0.671798	F
338	Typical	-3.58094	-3.42681	4.82764	10.4578	-2.03674	-0.194631	-0.608313	F
339	Typical	-2.59312	-0.808324	-2.55329	-11.5668	-3.24334	0.3268	0.112439	F
340	Typical	-5.54275	-6.18171	-1.10434	-2.90663	-0.57499	2.25486	3.76348	F
341	Typical	2.94508	1.81637	6.17875	-2.95967	-15.1993	2.97523	-0.752162	M
342	Typical	-2.23928	-3.05976	-10.4761	-6.81437	-2.95029	3.20594	1.11353	F
343	Typical	7.4456	2.89962	8.53402	2.24681	2.11631	-2.4783	-0.0621738	F
344	Atypical	12.0288	8.15758	4.00642	13.4747	1.28273	1.24674	0.593468	M
345	Typical	4.58999	-5.67252	-8.59362	-5.91388	-7.82736	-1.93479	1.92499	M
346	Typical	-5.78616	-11.799	1.1239	6.38378	-8.13647	2.58528	-1.22	F
347	Typical	-4.30376	-3.11305	-7.94541	-3.94152	-5.38943	-1.73351	3.45149	M
348	Typical	-2.45938	0.0797925	2.95056	3.55452	-0.41517	1.54377	-0.231026	F
349	Typical	1.7594	7.92157	0.809575	-4.61886	-2.74177	-1.42713	1.53825	F
350	Atypical	-4.71189	3.39178	1.63251	-0.345561	-3.55174	0.903128	-0.671665	M
351	Typical	8.83411	3.63471	-0.696062	-0.485867	-9.02162	1.17504	2.03704	F
352	Typical	-14.3269	-7.34685	-1.55991	-5.15699	0.357732	0.822156	5.14919	F
353	Typical	-1.09396	-2.34799	-4.24004	-2.37154	-10.2568	2.06004	0.473368	F
354	Typical	-13.9337	-15.1351	-1.59395	-0.456764	-3.22159	-0.88106	3.79496	M
355	Typical	3.7275	25.347	3.09539	26.7319	-1.86913	11.8174	13.2279	F
356	Typical	5.42574	-4.48653	-4.15568	-1.67033	-5.4721	-0.305432	0.19615	M
357	Typical	10.0174	-0.275424	5.59297	-9.37021	-0.604462	1.4391	1.09274	M
358	Typical	-3.87559	-5.68154	-2.33453	-3.68349	-13.5445	4.47042	3.18711	M
359	Typical	10.8647	5.52903	0.927091	6.39767	-2.4248	4.36709	2.41111	F
360	Typical	5.79367	0.854131	2.51351	-0.980462	0.795207	0.126321	4.94355	F
361	Typical	-6.12774	-1.33484	-7.4601	-10.0119	-7.06077	-1.45604	-1.61204	F
362	Typical	-12.4735	-9.62602	-6.52327	-11.0154	-5.51018	2.64991	1.37606	F
363	Typical	-6.24478	-2.29532	-4.41018	-12.1287	-1.74428	-3.70975	-1.7167	F
364	Typical	0.925055	-6.69256	-2.23897	-3.72951	-6.26179	3.81502	-0.413625	F
365	Typical	-1.79919	-7.56544	-5.78231	-2.42113	-8.23135	0.865925	-2.10327	F
366	Typical	5.67308	10.9343	-6.70243	-0.509375	1.23447	0.194146	-0.292518	F
367	Typical	-6.23581	-6.1132	7.4676	2.77761	-6.15611	0.774567	-0.469667	M
368	Typical	-7.46029	-3.23728	-0.589126	0.907507	2.70395	1.47871	1.43345	F
369	Typical	-6.18757	2.20617	-1.83688	-8.66277	-8.40399	1.59757	0.0551548	F
370	Typical	-5.79647	-0.844968	-0.951465	1.10276	-0.219251	2.06396	1.22359	F
371	Typical	9.94938	7.19234	-0.823775	4.48421	0.292306	-1.42081	-1.20278	F
372	Atypical	3.80128	12.2904	7.182	7.34182	-1.51577	9.76654	-2.48115	F
373	Typical	0.861912	3.41322	-0.141393	-2.85956	0.604266	2.01826	0.354044	F
374	Typical	-3.87352	-8.35217	-0.539086	-15.4709	-6.77225	6.85041	0.964295	M
375	Typical	6.7331	5.38623	-4.8533	2.86499	-7.43691	-2.711	-0.0532267	M
376	Typical	-2.0245	-9.77585	-6.56061	-15.84	-14.5024	-0.581744	-0.296047	M
377	Typical	9.46583	1.90538	-10.0588	0.608634	-0.774282	-2.18391	0.757068	F
378	Typical	-5.44742	-8.89766	3.27864	-4.73756	-3.98244	-0.674292	0.522231	F
379	Typical	8.71289	9.61574	-5.74055	-3.05532	-5.46101	-2.86436	0.915929	M
380	Typical	1.59179	0.827623	-2.22678	-2.45953	-2.68003	-2.06803	2.57626	M
381	Typical	-9.13777	-12.2666	9.77188	-7.06024	-10.813	1.1441	-0.734197	F
382	Typical	-10.9258	-0.153201	-5.3786	1.56637	-22.8465	-3.96199	-8.78516	M
383	Typical	2.65487	-0.267792	-1.9837	-0.837354	1.97796	-0.658593	-0.925791	M
384	Typical	3.74271	-4.19658	-0.663865	0.948693	-3.0048	3.42662	1.59398	F
385	Typical	1.49964	0.516383	1.11131	-1.47124	-2.88658	3.07193	-1.07539	F
386	Typical	-3.53011	-8.11105	2.56745	-0.794923	-6.05541	2.28856	-2.30072	F
387	Typical	-10.887	-2.8997	-14.3519	5.76779	-7.30464	-2.59755	4.12959	M
388	Typical	-6.91535	-1.3901	-5.80247	0.778099	-17.8474	4.162	0.919489	F
389	Typical	-3.00325	-5.55045	0.39867	-0.379049	-3.25679	-3.75253	-1.0176	F
390	Typical	1.11086	-1.23593	-2.91899	-8.5353	-5.2123	-3.17251	1.74203	M
391	Typical	-13.1115	-5.40628	3.49786	-8.13207	-7.02344	-1.3413	4.28958	F
392	Typical	-1.13424	1.36987	4.28255	-2.80693	-2.8658	4.7399	-0.0105543	F
393	Typical	1.86713	1.97919	2.91985	-2.34258	0.57874	1.59569	2.53795	F
394	Typical	0.814932	2.45651	-13.1182	4.85299	-20.5456	-3.65617	-1.87535	M
395	Typical	10.6578	9.14367	9.50686	1.22912	1.42272	3.22752	4.0245	M
396	Typical	4.72704	-0.0716325	-0.982474	-4.25768	-2.38629	-1.68348	-1.03406	F
397	Typical	-4.5771	-0.837199	-0.93643	-4.74334	-9.4749	5.14408	-1.62164	M
398	Typical	3.44137	3.67909	-3.22697	-8.41052	2.93446	-3.36629	2.64068	M
399	Typical	-1.92184	2.67578	1.78612	-8.81363	-3.31921	1.69519	-1.84867	F
400	Typical	-5.88805	-2.25572	-3.40362	-0.207892	-5.93137	2.61778	-1.12459	F
401	Typical	-18.6534	-12.0539	5.21033	2.59975	-4.70991	2.74813	3.41711	M
402	Typical	-9.70318	-7.51035	-8.25539	-6.00756	-20.4063	-2.32231	-2.03346	M
403	Typical	-6.26123	-8.19427	-2.21411	-5.97579	-10.1354	-1.00124	1.25368	F
404	Typical	6.93004	-0.06424	6.07943	-0.850287	-4.81308	8.72666	-0.158775	F
405	Typical	-8.10041	-3.32485	-4.70022	-11.6949	-8.90205	-1.05976	-0.920975	M
406	Typical	15.0284	-1.49264	2.75287	-3.14315	1.56118	0.20084	0.131076	F
407	Typical	-6.57003	-6.16943	-2.91628	-9.7928	-4.79071	0.0325927	1.65012	M
408	Typical	1.42575	3.91978	-12.5813	-0.580562	-4.97716	-5.97652	-0.893061	F
409	Typical	10.5876	6.34584	6.10861	5.21637	1.2936	1.51869	-0.368848	F
410	Typical	-4.92649	-2.13131	-3.05464	-5.07643	-1.89771	2.63645	2.78261	F
411	Typical	6.83097	-2.52108	9.72639	4.0005	-1.3642	3.97342	3.13917	F
412	Typical	-1.98944	6.13761	2.24578	-0.283883	-0.40834	-0.633962	-0.0661625	M
413	Typical	1.31663	7.05027	3.98317	-0.307617	0.352712	-2.95742	-2.65638	F
414	Typical	-9.1951	-9.69709	-9.78088	5.26696	-14.9386	-3.99222	-2.1923	M
415	Typical	2.17693	0.395261	4.54196	2.2647	-4.49654	-0.586849	3.11072	F
416	Typical	-8.17429	-5.06427	6.05653	-10.0398	0.207259	6.43371	-1.18212	M
417	Typical	7.10426	-1.51962	6.52209	-8.02959	-6.91695	2.7331	-0.0242273	M
418	Typical	2.05289	-6.78539	-4.28346	-10.5273	-13.3175	-0.825184	-0.366036	M
419	Typical	3.68507	-0.984098	0.128277	-4.77563	-3.87523	1.88806	3.55384	F
420	Typical	-6.40392	-3.29349	1.74803	0.136318	-6.20006	-1.91132	-1.49801	F
421	Typical	0.811519	-0.131442	6.26624	-3.06569	-0.0469543	3.19272	1.85489	F
422	Typical	-1.48923	-5.06751	1.22413	-3.40846	-2.98148	0.577183	1.55315	M
423	Typical	-0.470035	-2.53915	-6.63638	-7.12217	-5.52883	1.28359	-0.415807	M
424	Typical	-8.23557	-12.7024	-16.2276	-7.76702	-13.5511	-0.260486	-1.63022	F
425	Typical	-7.76708	0.173026	1.21506	3.12064	-2.31499	-1.72843	2.90638	M
426	Typical	6.23102	2.15275	4.34828	5.73838	2.37057	-1.05317	-0.464655	F
427	Typical	14.9765	0.0214564	11.2334	4.79807	2.66287	-0.421055	5.06329	F
428	Typical	4.52729	-2.57632	-1.68664	-10.1593	-1.59209	3.45882	-0.0946862	F
429	Typical	4.1845	3.29809	-0.722351	-0.34338	0.941014	2.06934	0.131487	F
430	Typical	-3.17927	-0.863057	-5.62861	-6.34801	-5.8863	2.87692	0.565908	M
431	Typical	-0.414217	-9.99984	1.24302	-0.534067	-10.5443	2.23855	-2.13116	M
432	Typical	7.64383	6.41971	6.9181	0.12678	-7.52612	-2.91132	-1.73708	M
433	Typical	5.46187	4.80778	4.99082	0.662139	-4.84272	-0.802936	-0.33031	M
434	Typical	-5.83159	-9.06251	-7.22892	4.4271	-1.62473	-0.724939	-0.153786	M
435	Typical	5.18697	7.4036	-4.04575	3.89022	0.997383	-1.45617	1.05395	F
436	Typical	-11.8311	-11.1751	-22.8943	-6.2528	-22.2829	-10.7955	-7.67437	F
437	Typical	3.03235	0.416048	2.28044	3.58276	-2.2141	2.21813	-2.55379	F
438	Typical	-4.08493	-1.01881	1.97869	0.525289	-3.93267	2.50849	-0.124826	M
439	Typical	-3.19153	-3.88326	1.23573	5.55927	-1.68075	3.43963	2.26563	M
440	Typical	0.541884	3.13877	-0.757959	15.4626	-13.0755	-2.87098	-0.356271	M
441	Typical	3.79993	-0.479112	-6.564	-1.91284	-4.78849	-1.68376	-1.92543	F
442	Typical	-4.75842	1.84867	-7.21226	-1.67308	-8.04036	-3.32014	-2.01448	F
443	Typical	-10.9909	-6.71522	6.72293	-9.27934	1.25939	-1.14335	-1.9325	M
444	Atypical	24.0813	22.9077	8.56096	10.7679	4.92237	-3.92695	4.95879	M
445	Typical	18.0887	3.57821	5.37678	0.614763	-4.7195	3.98597	1.7095	F
446	Typical	-4.57571	1.14982	-1.94904	0.692445	-12.3071	0.0700355	0.37015	F
447	Typical	-1.19088	-1.76134	8.42032	-7.68562	0.313432	3.80007	3.5691	M
448	Typical	-13.0024	-11.6529	-5.35193	-8.5794	-25.3162	-0.373319	-0.409477	F
449	Typical	-18.388	-4.17692	5.78058	-1.64594	-2.5678	-1.02151	2.26322	M
450	Typical	6.3244	-3.08834	-0.526053	-8.15356	-5.15974	-2.80223	0.592824	F
451	Typical	-6.21259	3.89736	1.40999	5.79153	-5.16488	-3.34115	5.71083	F
452	Typical	-11.1628	-9.34528	-2.69573	-3.41486	-8.72152	0.814269	-2.41025	M
453	Typical	-2.64328	-10.2195	-4.8316	-1.81823	-3.21198	-2.24883	0.632727	M
454	Atypical	-6.62814	-5.44518	-1.9777	-4.29605	-13.6987	1.71333	1.05569	F
455	Typical	1.50621	-0.641982	3.15587	-3.99959	-0.699671	2.95074	1.67761	F
456	Typical	-11.5004	-19.7999	-8.91427	-33.2427	-4.05543	-1.71251	-8.71562	M
457	Typical	-6.07283	-4.55597	-7.97536	-9.04861	-5.90797	2.38355	0.977302	F
458	Typical	-3.54779	-2.43094	-1.5902	-9.56836	-8.03355	1.29006	0.279641	F
459	Typical	8.37157	1.84655	1.03355	-4.84144	-3.41262	2.57399	0.323571	F
460	Typical	10.294	8.91908	-0.800717	-1.89823	-3.50021	0.55096	1.53664	F
461	Atypical	15.0082	15.5971	2.62676	1.47722	0.920853	0.290986	5.31079	M
462	Typical	1.42629	-0.382537	3.03171	1.11687	-6.92126	-0.162582	1.01825	F
463	Typical	-1.88858	6.06026	-2.41946	1.18661	3.19627	2.74122	0.61507	F
464	Typical	9.95422	-2.05133	8.51813	8.15565	10.1294	5.72593	3.345	M
465	Typical	0.852699	-0.356253	-4.45706	-2.09605	-10.1831	-0.831141	-0.50156	M
466	Typical	1.70481	-3.98913	-12.5245	-1.28392	-7.54667	-7.89718	-0.139057	F
467	Typical	-11.9294	-4.2243	-4.93024	-10.8166	-10.7026	2.12825	-4.38748	M
468	Typical	2.81477	6.66498	3.03728	0.656944	-5.14677	-5.53325	0.948552	M
469	Typical	-0.595469	-6.89163	-6.8607	-9.91739	-11.253	-1.93914	-1.29992	M
470	Typical	-6.83966	-3.80497	-8.10454	-4.5974	-16.2531	-2.22451	1.26129	M
471	Typical	-7.83503	-16.8152	-11.4232	-7.32207	-10.6042	-4.00129	-3.71057	M
472	Typical	-1.79555	-0.465524	-6.77221	-0.677565	-8.7259	-2.67722	0.93204	M
473	Typical	2.61092	1.11329	-7.46852	-7.60828	3.52899	0.555823	0.487986	F
474	Typical	7.01917	5.60888	0.632052	0.230894	3.19774	1.978	1.0084	F
475	Typical	-20.0527	-13.6291	-10.642	0.883199	-18.169	1.88057	2.34582	F
476	Typical	6.38623	8.59335	-4.32956	6.86328	-0.462303	-8.22048	0.773897	M
477	Atypical	-1.74549	4.59805	0.351351	2.63114	-6.28907	-0.587826	2.78726	M
478	Typical	6.35367	-2.47934	0.632306	-2.97873	3.50989	-1.48585	3.13628	F
479	Typical	8.97007	-3.27552	-9.79669	1.38681	-3.07197	-2.31709	-3.95901	F
480	Typical	7.92989	2.12	6.3887	-2.12882	-4.05232	-0.216807	3.04826	F
481	Typical	-7.3013	-12.554	4.08833	-13.8127	-7.61945	0.414095	-6.51173	F
482	Atypical	20.8571	18.8707	-9.79414	5.38881	3.23962	0.0295104	-4.17688	M
483	Typical	-12.9	-10.7991	-5.43833	-0.187533	-6.46756	-1.13117	3.25961	M
484	Typical	-10.6134	-13.3719	0.802407	0.413567	-1.23126	4.05764	-0.871037	M
485	Typical	-0.665706	-7.58449	2.65839	-8.36086	-1.7782	5.42472	2.68937	F
486	Typical	6.65853	2.8365	2.7008	3.89772	0.212985	-4.42786	-0.422606	F
487	Typical	-2.31092	0.28903	-14.0259	-2.66509	-7.70711	-5.17311	-3.2961	F
488	Typical	-11.4259	-0.0386596	8.06462	-5.30607	-7.48046	-0.433769	1.2238	M
489	Typical	2.44282	-2.66088	-1.28777	-9.26704	-5.89813	-3.4243	0.377636	F
490	Typical	9.72716	6.59433	5.9594	3.50706	6.08134	3.17066	1.6561	M
491	Typical	5.39071	6.00125	2.53222	-5.65007	-1.99933	1.12418	-0.320292	M
492	Atypical	3.80333	10.0703	2.42102	22.4755	-2.93812	-0.391108	2.28256	M
493	Typical	-2.79366	-0.612371	-4.84121	-3.65922	-8.89619	-2.29347	0.968063	M
494	Atypical	-5.03851	-4.657	4.15454	-10.7661	-0.0489397	-0.127653	0.669869	F
495	Typical	-0.297157	-3.4067	-1.19924	-10.576	-9.44326	-1.43661	-0.475725	M
496	Typical	-21.4117	-19.7318	-0.877983	-5.31013	-7.15189	2.75494	0.444448	M
497	Typical	7.77718	-2.13907	6.58941	2.84504	0.896795	-1.29051	8.57393	F
498	Typical	-1.91763	-5.77869	-9.26158	-3.49247	1.10197	-1.30597	7.08437	F
499	Typical	-4.51922	-2.83654	4.89522	-2.24466	-7.65779	2.05135	-3.28636	F
500	Typical	-6.58204	1.19267	3.32009	-3.92745	-6.60131	-2.30715	2.97745	M
501	Typical	-9.07861	-14.8247	-8.78587	-9.19197	-5.01517	4.19635	-3.93736	M
502	Typical	0.240158	-5.20792	-4.46598	-10.297	-11.5682	2.7382	-1.08682	F
503	Typical	-6.81364	-4.38221	-4.29523	-7.91015	-7.22998	-4.12316	-3.88759	M
504	Typical	-2.83267	-1.8463	-1.36226	5.44537	-7.39702	-7.04145	-0.0325961	F
505	Typical	4.17992	1.66406	5.40878	-1.7451	0.326851	6.29835	1.40018	F
506	Typical	-8.93575	10.5971	4.42372	-5.83808	-4.59519	-2.13224	0.0507607	M
507	Atypical	3.3825	17.4437	0.0224638	4.65028	2.1487	-1.77602	1.67445	M
508	Typical	5.80251	4.69049	4.72644	4.19154	-4.1588	-2.08419	1.57363	F
509	Typical	-15.3412	-5.40288	-5.8681	-11.1254	-7.08409	2.35637	1.42801	M
510	Typical	-2.7404	-0.891986	6.3987	-5.32304	-3.98811	1.99494	0.35505	M
511	Typical	0.506694	2.31568	-5.75995	-3.36134	-11.6523	-1.14419	2.17703	F
512	Typical	-0.971822	0.490506	-3.00846	3.38104	-4.19231	0.611483	1.47312	M
513	Typical	4.13771	3.02292	11.8196	-0.217336	-4.79337	4.75521	-2.87251	M
514	Typical	-7.55264	-6.3648	8.65217	-8.37223	-6.78188	2.20182	-0.354019	F
515	Typical	2.10201	0.934059	3.04244	-0.316207	-4.37093	-6.79353	-0.833863	M
516	Typical	4.2831	-4.62988	-3.18362	-6.38439	-0.651499	2.18621	1.04035	F
517	Typical	5.63575	2.89361	1.65504	0.127353	-2.40085	-4.96909	0.694289	M
518	Typical	1.94088	3.29056	0.962212	-3.30732	-3.82592	0.722685	2.87283	F
519	Typical	-11.286	-11.3235	1.8465	-8.31401	-12.9206	-1.09655	1.66624	F
520	Typical	0.747788	1.22343	-9.8843	2.84919	-0.920987	1.53613	1.62789	F
521	Typical	6.00829	3.704	-3.56614	-10.2021	-5.68961	1.30252	0.960129	M
522	Typical	-8.76679	-2.19917	-2.7462	-9.7151	-2.04615	-3.36411	-2.96958	F
523	Typical	18.499	9.11626	4.44829	4.40432	0.316943	-0.87574	4.27819	F
524	Typical	-4.72828	-5.44854	-6.16829	-9.03822	-5.70505	2.6921	-4.7445	M
525	Typical	2.31796	-0.114692	-2.98718	1.85465	0.900239	0.823499	0.0472002	F
526	Typical	9.96819	-1.20027	1.4537	0.877091	-0.340166	-2.50926	1.78605	F
527	Typical	6.51593	9.75537	-1.2053	-1.37964	-0.96796	0.286313	0.97785	F
528	Typical	-7.47837	-16.3541	-4.61383	-11.4921	-7.47543	4.04114	-1.78585	F
529	Typical	-14.6658	-4.05491	-8.61106	0.031564	-9.03202	-0.177245	-0.600942	M
530	Atypical	11.8378	2.07931	-12.1244	-0.106354	-2.52331	-2.34169	-2.84857	F
531	Typical	-3.20562	-0.455873	-5.10677	-5.86714	-10.156	0.6984	0.768712	F
532	Atypical	14.4119	10.0097	4.29036	2.85632	-3.89784	0.685737	0.455315	F
533	Typical	10.9788	5.95171	-4.27962	9.59541	-1.97111	5.77642	4.9143	M
534	Typical	6.8159	1.2805	-4.53661	-1.27083	-3.88236	1.87534	-0.216107	F
535	Typical	-5.27244	-5.04314	0.312845	-13.814	-2.08278	0.447192	-1.70796	F
536	Atypical	5.586	9.22726	3.87707	-8.33282	3.19312	-1.50813	-0.379953	F
537	Typical	3.16889	-7.16237	-5.34531	-11.9473	-6.36359	1.37303	-1.3501	F
538	Typical	-12.459	-7.06078	0.841605	-1.06555	-3.91254	0.134595	0.520679	M
539	Typical	1.44516	-8.38493	-8.93363	4.15728	-3.23076	-1.43848	-0.200705	F
540	Atypical	0.568117	1.77054	-14.6325	-2.20163	-6.31621	-0.919083	-1.85039	F
541	Typical	-3.69427	-3.30429	-2.005	-3.40244	1.9551	1.01176	3.20947	M
542	Typical	8.25164	4.15321	-0.381657	-9.68127	-9.79929	0.18333	1.38091	F
543	Typical	8.07686	13.3058	-1.73361	2.65444	3.78511	-1.52408	5.71506	M
544	Typical	4.72272	-4.90223	0.756769	-5.9188	1.70121	6.26771	1.00713	F
545	Typical	-26.355	-11.4731	-11.2625	-2.69344	-22.6747	-0.917129	-1.05407	M
546	Typical	10.5128	3.96933	5.32462	5.4793	-1.74935	-0.0933063	5.38502	F
547	Typical	0.921442	0.289814	-4.73923	-0.804472	-1.73571	-3.14253	-1.02201	F
548	Typical	-1.08079	0.40282	-5.6328	-2.99197	-11.3288	0.827172	1.57447	M
549	Typical	3.88922	3.87919	13.4471	7.63745	3.01802	1.71272	1.08329	M
550	Typical	7.96925	3.32946	-7.2581	-0.00610304	-4.17058	-4.85794	-0.596426	F
551	Typical	-21.1416	-21.2189	-9.7196	-4.05211	-13.5783	-5.85727	-1.53848	M
552	Typical	8.52962	9.47363	-0.810392	5.80356	-0.605853	-0.00312181	0.151312	F
553	Typical	-8.72128	-13.4357	-0.490783	-13.8165	-4.74493	-3.61695	1.59486	M
554	Typical	-10.7309	-6.49405	-15.4929	3.55218	-0.832094	0.422732	-0.361843	F
555	Typical	4.26466	-8.67183	12.1953	-6.15346	-8.6493	-0.0599596	2.07058	F
556	Typical	6.97559	4.54528	5.18841	9.90347	-0.443869	1.25699	2.04604	F
557	Typical	6.23836	-2.44116	-1.53448	0.109715	-2.58363	4.99958	3.46092	F
558	Atypical	-2.99881	8.22792	0.550496	8.0118	3.45609	1.36413	4.048	F
559	Typical	4.63854	-1.6575	2.37119	2.02205	-6.5819	-0.822664	0.995294	F
560	Atypical	22.9489	17.3019	-10.432	-0.539526	8.30256	-1.57501	-0.21939	F
561	Atypical	13.9304	22.1826	11.7981	7.07499	4.25208	2.23112	0.325927	M
562	Typical	0.860638	-12.7889	7.29976	-0.524459	-6.75172	-0.883737	1.0089	M
563	Typical	-8.09709	-1.23541	-4.21582	3.93533	-1.01297	-0.213153	-0.981833	M
564	Typical	-1.00055	-0.518254	-2.96899	-3.64011	-0.259407	-0.461755	-0.358595	M
565	Typical	-5.66354	-1.62506	-4.54682	-10.1674	-6.95558	-0.434183	-0.513694	M
566	Typical	6.90919	7.81691	-6.40467	5.49285	1.60989	-0.928435	0.396843	F
567	Atypical	11.9292	19.0592	10.2582	3.42248	11.7765	4.08661	-1.12041	M
568	Typical	-12.6101	-5.56035	-0.878095	-9.61028	-9.92725	1.32385	1.10326	M
569	Typical	-0.764379	-9.64844	-2.86531	-10.9999	-4.60845	-2.07902	-1.13588	F
570	Typical	-1.6486	2.44954	7.29931	1.65013	11.9439	-1.03741	2.45913	F
571	Typical	3.83014	4.45486	2.81878	-8.04148e-05	0.380691	1.33801	3.39052	F
572	Typical	-8.30841	-9.46424	-8.86612	-15.3168	-6.12662	-2.97643	-0.400565	M
573	Typical	-9.27463	-3.29025	-6.21949	4.40536	-7.31124	-2.0919	0.983639	M
574	Typical	10.6214	9.02112	-2.49669	2.70255	0.575597	-4.94933	2.04533	F
575	Typical	-0.543044	1.60564	-0.797835	-12.5875	-1.74691	-4.46099	3.34933	F
576	Typical	-2.50658	0.545949	-0.755211	-4.1629	1.48572	6.71988	2.5524	M
577	Typical	-3.68922	7.75379	3.72624	-1.7272	-5.13815	1.69433	0.226063	M
578	Typical	5.06873	4.27176	-8.16919	0.994551	-4.59717	7.70278	6.43431	F
579	Typical	-7.45541	-11.884	-5.6744	3.73003	-9.19719	0.0289373	0.803477	F
580	Typical	-9.14044	-9.29503	-4.71052	-3.33168	-15.34	-1.01651	0.562073	M
581	Typical	-3.90085	-3.56006	1.97012	1.45521	-3.21569	5.04279	0.461577	F
582	Typical	-1.22023	-2.881	-0.201421	0.288795	-4.18811	1.77825	-1.69079	F
583	Typical	6.17498	5.17228	9.49743	-0.859476	1.43173	3.77131	2.97423	F
584	Atypical	5.53084	8.46723	-11.9624	4.26171	-15.4425	1.33093	-3.11659	M
585	Typical	8.59854	5.5843	4.39779	-6.55042	-0.906744	-0.883137	-1.33965	M
586	Typical	-1.69197	-1.72078	5.81027	-10.5288	-5.84166	0.711034	0.300738	M
587	Typical	-3.66741	2.86022	-2.03198	2.54304	3.67251	7.07453	2.04995	M
588	Typical	13.7494	4.59873	6.41586	2.5051	3.14973	0.714993	3.62126	F
589	Typical	-3.64056	-5.08228	-6.35035	-4.39429	-5.47305	4.05477	-2.84542	F
590	Typical	6.36452	-8.60416	-7.15497	-5.87407	-13.4323	-8.24241	0.904987	M
591	Typical	-7.67102	-5.78547	-7.094	-2.05886	-4.23658	1.02152	-0.338416	F
592	Typical	4.52111	7.73875	12.709	0.909644	-2.54414	-0.47556	1.31648	M
593	Typical	-6.59573	0.851834	-2.76673	13.2221	-8.2392	2.06578	2.41171	M
594	Typical	3.40423	4.13056	6.92975	1.13188	-8.24922	2.34919	-3.88204	M
595	Typical	12.7626	3.63755	0.136417	3.17369	-8.51503	-0.022334	0.696203	F
596	Typical	-14.6702	-7.14587	-12.6784	-5.99332	-17.2984	-3.49062	-1.33566	M
597	Typical	-4.01468	-0.920001	2.34911	-3.54366	-10.7946	-1.49057	0.558652	M
598	Typical	-6.92076	-5.64788	-8.31868	1.65481	3.32877	-2.14514	-2.60242	F
599	Typical	0.183945	-5.20751	-6.59524	-6.37186	-11.8089	-2.70489	-0.499786	M
600	Typical	6.30426	0.234911	-8.76557	-9.7374	0.830318	-2.448	-0.472095	M
601	Typical	-11.9273	-4.39967	-5.06562	-12.4308	-10.769	0.919353	-0.872302	M
602	Typical	-0.766384	6.16699	-0.625575	-3.35138	-1.34655	0.710947	1.06777	F
603	Typical	-2.12036	-1.5436	5.29133	-10.7312	-6.46731	-1.16375	-0.27026	F
604	Typical	15.8368	4.46308	-4.29069	5.36559	-0.829412	3.14511	0.926627	F
605	Typical	-7.23443	-2.35797	-2.87503	-3.70055	-2.5384	-1.36437	0.333602	F
606	Typical	-7.34671	-7.71815	-7.79844	-15.4737	-10.6582	-4.33642	-2.64956	M
607	Typical	-0.365491	-9.07483	-1.23991	1.21113	-4.61413	2.48319	3.12566	F
608	Typical	-3.91946	-1.69305	-4.57906	-4.98888	-4.62538	-1.54043	0.836177	F
609	Typical	-5.7439	-3.88612	-4.77679	-1.90979	0.500032	2.47997	-1.78147	M
610	Typical	0.725184	4.61686	-0.959791	-7.54405	-5.18964	5.06851	-7.27783	M
611	Typical	-0.9017	5.99714	3.80611	1.11598	-4.14493	0.687848	3.21272	F
612	Typical	-3.71286	-11.7284	-5.63683	-4.19103	-6.8126	0.540518	-3.13486	F
613	Typical	-3.24901	-6.5999	-8.33897	-11.7066	-2.94095	0.447217	1.14788	F
614	Typical	10.2682	5.34322	16.1474	-0.643857	8.31085	1.2093	2.21457	F
615	Typical	6.32902	-5.42891	-0.68525	-3.51369	-8.97733	-0.815774	-0.237454	M
616	Atypical	-6.71218	-8.75897	-10.1799	-9.43616	-5.32665	3.25999	-2.0843	F
617	Atypical	10.2491	1.85391	2.88849	-7.18409	-7.10801	3.32164	3.39386	F
618	Typical	1.51676	-0.467992	-6.05245	-0.570109	-9.91309	0.0260424	6.52489	M
619	Typical	-15.4358	-15.9871	-6.98745	-14.4462	-6.93391	0.00535587	-3.44424	F
620	Typical	-4.44504	-2.70127	-2.87565	-5.646	-6.86119	1.18666	0.938887	F
621	Typical	-18.3396	-3.94802	-0.438704	-10.2023	1.50393	5.49325	-0.74137	F
622	Typical	5.63931	10.6638	-2.61464	7.04095	-0.942111	-2.9913	-0.422609	M
623	Atypical	3.83512	16.1522	-5.72807	1.91277	-0.245341	-4.86611	0.110462	M
624	Typical	-4.62272	2.62663	-1.59688	0.0783194	-5.13481	1.38642	1.94087	M
625	Typical	-14.2956	-12.587	-3.97504	2.22752	-16.2589	-2.50506	-0.451868	M
626	Typical	-5.8264	-4.78206	-10.4118	-12.6598	-9.87639	1.04144	-0.0532649	F
627	Typical	0.711909	3.22784	-0.824732	-9.0585	-5.98456	-1.50506	1.89893	F
628	Typical	-6.74909	-8.05006	-9.65486	-14.3168	-7.66651	0.554797	2.17577	F
629	Typical	-4.65214	-1.53615	-3.27507	-7.06644	-3.95547	-1.7223	2.41554	M
630	Typical	-15.1224	-13.3481	-8.01475	-10.0841	-10.785	-0.70832	-0.65079	M
631	Typical	6.08357	9.49557	6.2204	7.33818	-2.49709	2.12044	3.05176	F
632	Typical	-2.06948	-5.52295	0.31542	-1.45266	-8.51921	-1.06776	0.970043	M
633	Typical	-10.6025	-10.8161	-17.2131	-9.70039	-19.02	-2.16306	0.0464998	F
634	Typical	5.59953	5.51171	5.28665	6.77466	-2.32015	-1.23936	-0.141898	F
635	Typical	-3.05532	-7.74246	1.44317	-11.2728	-2.48571	2.07897	3.06446	F
636	Typical	-6.93399	-16.677	-1.72949	1.18896	-6.86283	1.15271	2.29807	M
637	Typical	1.57224	0.57914	2.34695	-2.92934	-7.65481	-1.62632	-0.432519	F
638	Typical	-11.476	-7.54101	-6.40847	-12.0662	-13.3076	-2.11408	3.40727	M
639	Typical	2.1147	11.2024	2.58052	4.23454	1.633	0.272588	-0.678574	M
640	Typical	6.10106	4.66769	9.71998	-2.84788	-7.32276	-4.44614	0.756543	F
641	Typical	5.00847	-0.893812	-1.04605	-3.18262	4.23572	2.00372	1.98591	M
642	Typical	-0.423782	0.573703	15.623	-6.40046	5.11816	3.32758	2.10138	F
643	Typical	-4.86611	4.55571	3.33024	2.30026	3.20938	1.8262	-4.46436	F
644	Typical	-5.39205	-9.4061	3.3936	-3.62347	-6.63283	1.85767	-0.780797	F
645	Typical	-8.93366	-2.23334	-8.14904	7.91115	-10.1998	0.69114	-0.349711	M
646	Atypical	20.3658	10.6106	1.19044	-3.86104	-3.78004	0.915259	-0.347258	F
647	Typical	0.838074	-1.91754	8.65503	1.75732	6.5883	4.19687	-0.255731	F
648	Typical	5.16941	-2.21627	5.14224	-4.43648	-0.872047	1.40936	-0.226302	M
649	Typical	0.203196	3.14181	7.12209	5.41077	-6.32857	0.858906	0.921177	F
650	Typical	-13.0915	-13.7211	0.129286	-10.7204	-16.8523	-0.671257	1.26287	M
651	Typical	-18.5267	-11.4572	-7.44975	-11.3099	-5.8481	-0.794678	2.01674	F
652	Typical	-10.0692	-7.90082	-7.42599	-11.6735	-15.5327	-0.657295	1.13369	F
653	Atypical	21.8744	18.9224	3.24412	-6.99458	2.79586	-0.878635	1.19413	M
654	Typical	-10.3278	-9.32668	-6.24637	-14.5792	-4.72891	3.09987	1.02378	F
655	Atypical	8.15741	12.9805	-0.608165	-3.73215	-2.29741	-6.1669	5.65281	F
656	Typical	4.56979	0.602438	-1.1848	2.22569	-2.24839	0.591877	-0.96814	F
657	Typical	4.78357	1.41813	0.314993	-1.3694	-2.3538	2.67502	-2.28287	M
658	Typical	2.72732	-2.63868	-5.42064	-6.19423	-3.93124	0.102743	-0.873377	M
659	Atypical	1.403	10.8085	-1.13237	-1.81889	-5.20732	-0.481909	0.044934	M
660	Typical	9.72316	8.67011	3.73136	0.187792	2.85502	4.5552	-2.33359	M
661	Typical	-6.27728	-6.02253	-0.417156	0.290625	-7.84987	-5.268	4.2739	F
662	Typical	4.49451	0.930325	0.600386	-4.84467	-4.59841	1.79896	-0.506242	M
663	Typical	-2.26228	-5.18094	-7.16752	-7.29418	-3.14775	-0.341003	1.19234	F
664	Typical	3.32351	-2.82807	-1.14049	-3.23707	-2.69477	2.91549	0.583134	F
665	Typical	-17.6682	-9.41306	4.12043	6.22205	-2.44801	1.90277	1.58418	M
666	Typical	2.19212	6.68399	4.03716	4.78252	-1.2696	3.85907	-1.51192	F
667	Typical	14.9683	14.3655	-6.70581	4.89986	5.49367	-0.162442	0.614305	F
668	Typical	-2.91402	-2.69918	1.93269	-1.20634	-11.4206	0.908552	4.96288	M
669	Typical	-1.33446	-0.586302	0.530278	-4.03315	-9.8854	3.01874	5.62618	F
670	Typical	0.863336	5.50041	-17.726	-2.04358	-3.02814	-4.74181	-3.0434	F
671	Typical	-5.84918	-13.9021	-12.8985	-13.2979	-13.0184	-5.65937	1.13862	F
672	Typical	-5.01779	-10.3862	-3.82063	-9.29978	-8.52878	-0.884942	-1.14244	M
673	Atypical	11.7294	11.2882	11.0058	-4.07041	3.49912	3.7669	12.673	F
674	Typical	3.42255	-7.97962	2.65032	-3.39969	2.95235	1.5978	-0.56896	F
675	Typical	-2.93136	-5.95884	-5.47058	-12.0494	-5.38995	0.561712	1.01322	F
676	Typical	5.48283	4.16424	1.00102	-1.27081	-4.48663	-0.267426	0.370397	F
677	Typical	2.45877	11.9649	9.55068	7.25855	0.830684	-1.36175	0.399789	M
678	Typical	-1.09683	2.32433	1.57392	-3.64069	-9.49357	1.44334	-1.68812	M
679	Typical	-6.09344	-3.96899	-2.2646	-4.17189	-12.9307	1.5397	0.251854	M
680	Atypical	5.05311	4.84654	11.2179	3.88744	1.64344	1.96677	0.0824307	F
681	Typical	-1.76405	-4.01766	-5.109	-3.0484	-6.35204	-4.87427	-2.39712	F
682	Typical	-13.6512	-7.37386	-6.22193	-5.36636	-16.8958	2.66774	-0.909156	M
683	Typical	-8.72836	-8.36602	-3.46854	0.46452	-8.57427	-0.450546	-0.477221	F
684	Typical	3.23577	0.682922	0.696081	-1.50199	-6.33651	-1.46924	0.0953532	F
685	Typical	4.83298	3.77777	7.16544	3.61514	0.971428	0.543345	0.592065	M
686	Typical	9.61675	-1.00944	-2.28022	-2.65385	-1.22427	1.16133	-1.23795	F
687	Typical	-6.02841	-7.45729	2.28877	0.773464	-0.0780467	0.523336	0.258242	F
688	Typical	-13.6217	0.413325	-6.49825	-0.309651	-6.72381	0.928457	-3.98891	M
689	Typical	-11.3208	-3.66489	-4.86489	7.36008	-10.5819	-1.19494	-0.636391	M
690	Typical	-3.18115	1.434	-8.9568	3.13725	-7.10985	-2.11897	-1.80087	M
691	Typical	-10.5518	-7.8185	-2.16841	2.11484	-3.64342	1.3553	-1.6461	M
692	Atypical	8.15944	17.2308	-1.75805	2.28815	6.52231	3.06312	-2.57108	F
693	Typical	-2.00931	-2.14703	1.88505	-2.94091	-4.15526	-1.86253	0.844571	M
694	Typical	11.4941	6.41716	5.08905	-6.69322	0.277244	3.37293	-0.422058	F
695	Typical	1.38006	5.09407	-0.788767	-1.6383	0.167076	3.73925	-0.868934	M
696	Typical	1.14769	-3.33855	-1.40758	-1.37636	-4.91203	-1.02226	0.540424	M
697	Typical	-2.51949	-2.33693	5.3441	-3.49251	0.775515	1.33769	4.83432	F
698	Typical	-3.31715	0.870068	-4.89879	0.851825	-8.79055	-0.6129	-1.4467	F
699	Typical	-2.42674	-4.55155	4.63682	-5.2077	-4.47066	1.86717	-2.6598	M
700	Typical	-3.60725	-0.080301	-6.66737	-12.0548	-9.88014	-2.91098	-0.179572	M
701	Typical	-6.37406	-10.6823	0.0557672	-12.0459	0.12876	2.50272	3.43585	M
702	Typical	4.22646	1.44612	7.20065	2.64053	0.926028	1.49131	1.44625	F
703	Typical	-3.44864	4.66514	-4.49649	1.10911	-11.8558	-2.82451	-2.50303	F
704	Typical	-18.5908	-6.20787	2.05588	-2.74213	-7.67494	-0.783548	-1.82439	M
705	Typical	11.4017	3.98101	-3.26658	0.92477	1.47936	2.0568	-1.82738	M
706	Typical	-5.61392	6.51663	-4.03597	-0.919127	-6.77103	-4.75427	-1.97636	F
707	Typical	-3.33109	0.374674	-0.480492	3.68913	-13.203	-0.167825	0.540926	M
708	Typical	-7.01972	-5.61182	-12.1141	-11.6754	-4.20516	-0.698079	-3.69645	F
709	Typical	-4.15172	-8.32251	7.70449	-4.9523	-4.44133	-1.21152	4.08346	M
710	Typical	-7.29722	-10.1284	3.53183	-0.142171	-7.64225	-0.317319	0.373646	M
711	Typical	1.06128	5.37039	2.65638	-0.62055	1.096	-6.06259	2.06172	F
712	Typical	10.3795	10.827	3.10442	0.410224	5.00059	5.11437	1.83184	F
713	Typical	2.21951	-2.35759	3.22727	-7.65806	-9.87211	1.01215	2.74353	F
714	Typical	-5.95379	5.09936	0.94912	3.23058	-0.801912	-1.9128	0.0953316	F
715	Typical	-11.9198	-8.35472	-3.42918	-13.029	-7.19746	2.4533	-1.13524	M
716	Typical	-12.6091	-1.10258	-1.10178	-4.50707	-4.86241	1.63323	0.491387	M
717	Typical	-5.41592	-5.999	1.73395	-4.30622	-3.47447	-0.13008	0.955929	M
718	Typical	5.85379	1.52631	-2.33982	-2.58479	-4.96847	-0.0407877	-4.27638	F
719	Typical	5.58658	2.7189	5.6819	10.7245	0.411698	4.50368	2.72638	F
720	Typical	-7.02259	-4.63051	6.14912	-5.19755	-0.472038	0.0756683	2.00309	M
721	Typical	1.89822	-0.811557	6.21196	1.42967	-3.98509	0.549341	1.40916	F
722	Typical	3.975	-4.52256	-0.539584	1.68481	-13.1896	1.47519	6.67158	M
723	Typical	-18.1401	-20.383	-8.61237	-18.9632	-16.7886	0.316726	1.13954	M
724	Typical	3.43236	7.5232	-14.6887	3.2495	-6.02062	-0.332151	-5.63857	F
725	Typical	3.89793	0.0207589	0.427872	1.67306	1.48496	0.679423	0.403723	F
726	Typical	-5.45493	0.879043	-8.85297	2.36956	-2.78479	2.26587	3.71432	F
727	Typical	-3.04959	-0.0234019	1.67053	-6.96932	-1.12501	1.09427	0.188415	F
728	Typical	-13.4033	-7.18649	-2.69221	-13.2518	-15.7902	0.00898329	1.96307	M
729	Typical	-10.5967	-11.9753	-1.98013	-14.5079	-24.172	-5.79448	0.309151	F
730	Typical	-4.90758	-8.1206	0.220985	0.70203	-2.39487	-1.80171	-0.446733	F
731	Atypical	12.4598	1.00802	-0.734501	2.0132	-4.95246	7.25073	4.17118	F
732	Typical	9.44905	4.94387	-2.31773	-2.66273	-4.32657	0.581001	0.0747351	F
733	Typical	-1.16933	-10.1786	-10.6579	-12.4607	-10.0385	-3.75435	-0.625217	M
734	Typical	-5.83848	-1.38774	0.240333	-3.45245	-3.42402	-1.40345	-0.497727	F
735	Typical	-13.5037	-8.61204	-6.52976	-5.55123	-11.3147	-1.47211	-3.56688	M
736	Typical	-9.06157	-6.88987	3.39673	-6.79469	-3.12195	-0.696634	0.325271	M
737	Typical	0.598958	6.55538	-1.67826	-0.158935	1.69672	0.30595	-3.45907	F
738	Typical	0.772477	-3.04184	0.176316	0.460792	-1.48599	2.29591	-0.111012	F
739	Typical	8.39865	0.123228	2.14865	4.48831	-2.22463	1.58508	2.53202	F
740	Typical	8.00356	-4.09507	-3.47006	-2.51116	-7.19132	1.58429	-3.06349	F
741	Typical	2.18663	5.1402	3.32868	-5.31491	-6.73391	0.510951	4.02888	F
742	Typical	10.2591	1.97486	-1.58621	-6.59636	-10.7095	-0.634336	3.13747	F
743	Typical	4.26333	1.3788	-1.88188	-2.24757	-5.53811	0.105141	-0.099654	F
744	Atypical	-2.02124	4.14909	-5.7561	-1.16697	-5.73798	-1.38424	-1.01602	M
745	Typical	-0.302145	-3.68654	15.0162	-5.60201	-6.70995	2.55333	0.0660068	M
746	Typical	12.701	5.60269	4.04269	-5.49028	0.284322	3.0669	-0.0751892	M
747	Typical	-0.542857	-2.2891	6.79294	-4.48588	1.24155	1.22996	0.945509	M
748	Atypical	12.6735	3.88362	2.51555	-2.22645	-4.0522	2.20173	2.25681	F
749	Typical	-9.51147	-21.0105	-6.90114	-8.03201	-12.3832	-8.25547	-0.542385	F
750	Typical	-0.259401	-11.8055	-4.52275	-1.75867	-4.9975	3.19008	0.207522	F
751	Atypical	6.84307	9.64745	5.47653	-1.45867	0.821903	6.0614	2.44438	F
752	Typical	-15.8366	-24.0632	-10.1988	-18.1609	-8.30349	0.824302	-1.0238	M
753	Typical	-11.3977	-6.4565	-3.17181	-2.24116	-5.57947	0.676858	1.35718	M
754	Atypical	7.81514	9.51096	-2.25755	0.982847	-6.44849	0.051936	0.491238	M
755	Typical	-3.50119	-0.581329	-3.49702	-1.03063	-0.0115563	4.1079	0.0202783	M
756	Typical	1.64516	-1.81292	12.7515	0.671635	-3.28713	0.0253638	6.85645	M
757	Typical	2.12525	2.03369	5.18698	-3.90096	3.50747	1.92484	-2.75154	M
758	Typical	-4.97224	0.252851	-0.857042	3.60047	5.29665	0.514733	3.58871	M
759	Typical	-9.00391	-11.6541	6.34633	-10.6947	-10.9613	3.20848	0.00821614	M
760	Typical	3.13786	-3.80253	-3.24562	2.10537	-0.526101	-2.33146	0.476123	F
761	Typical	-3.47357	-1.53324	-2.09778	-6.35775	-7.10423	3.88996	-2.37531	M
762	Typical	-0.221443	3.87623	-1.50717	-9.89863	-0.329258	-3.79489	-2.19637	M
763	Atypical	8.9055	5.02214	-5.73916	-5.17552	-1.94627	-0.806315	-2.60314	M
764	Typical	-0.218566	-8.12333	0.512112	-6.6958	-16.4939	3.12773	-2.973	F
765	Typical	4.57777	3.36015	4.58675	4.34227	-4.50168	-0.948963	-1.50604	M
766	Atypical	15.489	18.0603	6.76834	12.0071	10.0743	1.1649	1.08125	F
767	Typical	-13.8146	-17.6388	-4.76141	-16.3844	-7.07747	-2.40092	2.95013	F
768	Typical	-10.136	0.526169	1.5628	10.1264	-10.3795	-0.370237	1.99559	M
769	Typical	-11.5865	-13.3677	-10.7691	-13.1332	-10.7507	-2.33313	0.0104579	F
770	Typical	14.582	-1.41365	-1.02374	-2.75359	-0.111527	-2.0536	-1.82437	M
771	Typical	-14.6284	-0.208603	-4.0293	-2.84057	-4.99386	-3.95531	1.50372	F
772	Typical	1.27431	-2.99615	-1.17091	-4.27511	-6.76879	-2.90784	-1.45156	M
773	Typical	2.50367	-0.694027	9.04953	5.26985	2.84129	-2.18302	0.30138	F
774	Typical	-1.96587	-7.10884	-7.27601	0.597064	-6.72325	-3.58029	-4.33864	M
775	Typical	1.62476	-7.67486	-1.06686	2.64371	-9.06818	-1.015	-2.60176	M
776	Typical	-4.94825	-5.88422	0.347312	-1.84579	-3.93258	2.98984	-2.85408	F
777	Typical	9.12853	0.363539	-3.85812	-8.04755	-4.41156	2.11443	-3.62788	F
778	Typical	-9.28969	-10.2761	-9.32976	-20.5579	-4.96868	-2.82994	-2.50393	M
779	Typical	-0.911573	-0.364021	-10.1135	5.39383	-20.3417	-2.21394	-12.7942	M
780	Typical	-15.4159	-4.47415	-6.70177	-5.63418	-10.068	2.12935	0.491057	F
781	Typical	-6.60966	-3.3765	-2.0809	-4.70608	-6.65303	4.40244	-0.513191	F
782	Typical	7.15826	4.40373	-1.86748	11.7414	-7.62659	2.24049	-1.19394	M
783	Typical	5.84172	2.54438	-3.52969	0.0742288	-5.25026	2.76575	2.16894	F
784	Typical	-6.0041	8.04999	-0.980831	3.5579	2.52948	3.54015	-4.96782	F
785	Typical	-16.944	-3.15594	-0.683273	-5.60954	-2.16502	-1.20214	0.505561	F
786	Typical	-2.70914	-10.7114	-8.7497	2.73963	-11.6293	-2.77545	0.673872	M
787	Typical	-9.58737	-5.39161	1.84738	-2.30859	-11.6369	-0.558854	3.30025	F
788	Typical	2.95938	1.61047	-1.19401	12.6975	-6.88307	0.171877	-0.48408	F
789	Typical	-6.7521	-4.41099	-0.635438	-0.00851052	-4.69788	5.63107	2.08848	F
790	Typical	2.51186	3.51546	-3.75315	-9.34745	-4.9268	-1.58198	2.18104	M
791	Typical	0.0943889	-10.0414	-1.03122	-2.44176	-11.9974	-0.549354	1.85098	M
792	Typical	5.40598	-1.99681	-2.95349	-10.6658	-5.40637	1.19125	-0.092134	F
793	Typical	-14.0964	-8.13824	-4.34466	-1.79701	-11.421	9.4708	2.32871	F
794	Typical	-2.57765	-0.774283	-0.604096	-8.10246	-8.19714	-1.81352	1.91042	M
795	Atypical	17.884	19.8377	3.45678	9.04676	-0.739278	1.34054	1.70149	F
796	Typical	-5.87811	-10.2361	-0.689992	-10.364	-1.42098	0.437868	1.21362	M
797	Typical	-3.01798	-6.8662	-1.01329	5.54639	1.3229	-3.87796	-2.81135	F
798	Typical	-3.60327	-3.47083	-0.607943	-5.54671	-6.60321	4.63691	0.263402	M
799	Typical	8.64192	5.05261	-10.4247	3.95641	-5.26543	0.534995	2.05564	M
800	Typical	4.54938	0.424333	1.30233	3.25604	2.27455	-3.07027	-0.40981	M
801	Typical	-10.1161	-4.31318	-0.828242	-11.5644	-9.41407	3.53745	1.74023	M
802	Typical	-22.7267	-7.99206	-6.12427	-14.313	-6.11242	-1.59499	-0.116644	F
803	Typical	10.0504	0.136623	1.66285	-0.0241478	-0.440995	-8.61826	0.987227	M
804	Typical	-13.1766	2.68304	-6.99101	-5.64981	-9.4039	10.9277	-0.647678	M
805	Typical	-21.1761	-13.3131	-31.9553	-3.32716	-26.8977	-3.4599	-1.81986	F
806	Typical	2.86397	-1.20447	-8.07042	-7.13417	-6.74599	-2.99074	0.547325	F
807	Typical	2.03935	-3.9852	-2.05381	-1.96116	-4.06514	-0.621464	-0.487679	M
808	Typical	-0.521447	-6.62257	5.7195	2.07228	0.614225	-0.846046	1.93027	F
809	Typical	4.8869	-5.78307	-3.93011	-6.7887	-8.93189	-0.636828	-2.58382	F
810	Typical	-7.46283	-2.7374	4.51482	-6.1529	-7.79	2.13514	1.67098	F
811	Typical	-5.94032	-6.70329	-3.78983	-4.83944	-2.83982	-0.83218	1.41554	F
812	Typical	1.90317	-3.33513	6.75403	4.94736	-6.00186	-1.32929	-0.115781	M
813	Typical	-0.832877	-8.03835	5.8061	5.94002	-1.62269	-1.57912	-2.97077	M
814	Typical	-5.21453	-4.10326	-12.5774	-1.45958	-23.0866	2.25801	0.344827	M
815	Typical	-12.8784	-6.57045	-4.09731	1.30315	-0.862285	-1.92013	-0.799104	M
816	Typical	-12.3699	0.160707	-2.94315	-1.38298	-8.38331	-2.15129	-1.53184	M
817	Atypical	6.14503	5.72755	1.81177	-1.65913	-1.88213	0.597032	-0.491285	F
818	Atypical	6.67091	12.7459	-1.39946	1.54863	-3.99664	0.248326	4.9672	M
819	Typical	-7.94795	-7.1782	10.7264	4.80579	-9.16271	4.23367	2.37312	M
820	Typical	0.658015	-10.9152	-1.39617	-7.47625	-1.69411	4.13675	-2.04698	M
821	Typical	0.839279	1.94938	1.68312	4.67439	1.93537	0.176157	1.01741	F
822	Typical	5.52389	1.75082	-6.27611	2.21304	-7.63538	0.18257	2.30808	M
823	Typical	-21.704	-11.2411	-11.7137	-4.06796	-11.9602	-0.674824	-1.75777	M
824	Atypical	17.4989	-3.83616	9.25151	-9.74643	2.00422	2.01246	2.56607	M
825	Typical	-9.64433	-11.9253	-8.12889	-3.51851	-8.98358	-3.56218	-1.9158	F
826	Typical	10.5737	2.56395	6.74843	3.68221	2.59289	-1.19268	1.36507	F
827	Typical	-6.30563	-2.62443	-2.03312	-4.05933	-11.3118	1.57274	1.97277	F
828	Typical	2.48383	-5.45242	1.09772	-5.7136	-8.55683	-0.256824	-0.0286222	F
829	Typical	-7.61405	-0.807171	3.60445	5.49628	5.04098	-2.68836	-0.952617	M
830	Typical	8.92377	-0.300504	2.78697	-8.49385	1.29934	-3.31277	-2.7812	M
831	Typical	10.5887	7.7594	-0.783004	9.90391	-2.74352	-3.89246	3.02683	M
832	Typical	1.66265	-4.59968	-0.434118	-13.1893	-14.7307	5.48749	-0.358723	M
833	Typical	-15.1829	-1.22067	-6.46107	-12.4682	-9.82919	-1.17975	-0.354482	F
834	Typical	3.6693	-6.28911	3.23643	-6.22945	-4.33511	6.06123	-1.90264	F
835	Typical	-1.39121	-1.92549	0.584971	0.973907	-4.10247	-3.52766	-2.95518	M
836	Typical	0.00136478	-3.6221	2.3933	-2.84	-16.5979	-2.2238	0.712785	M
837	Typical	17.1826	4.17376	-5.53132	1.98798	-9.01741	-2.18489	0.38231	F
838	Typical	0.208849	-8.17126	3.16251	-11.5606	-5.94681	7.2476	4.72737	F
839	Typical	-1.92787	3.17478	-4.00205	1.69874	0.676599	2.85371	-4.93213	F
840	Typical	6.16264	-2.09549	-3.37065	-8.28757	-5.97734	-1.95469	-0.387222	M
841	Typical	-11.8667	-4.99404	-12.41	-5.20636	-2.62607	-2.54947	-1.75983	M
842	Typical	3.7061	2.43466	3.32311	2.57948	-7.82251	-2.22214	-0.044867	F
843	Typical	5.99669	3.34496	9.09097	-1.73651	-4.7921	3.51564	0.568032	M
844	Typical	8.66568	-2.09865	1.78285	-4.33553	-8.8582	-3.13311	-0.230508	F
845	Typical	-3.78415	2.03433	-3.70533	-6.00826	-7.8132	2.74743	1.89391	F
846	Typical	-5.15436	1.55155	-7.83451	-6.42318	-4.20282	-4.0022	-1.08939	F
847	Typical	-17.2537	-9.60512	-11.7474	-8.94703	-15.3683	0.553478	1.97644	M
848	Typical	-3.66865	0.983484	-2.16158	-2.15796	-5.0861	0.0640549	0.452991	F
849	Typical	-9.55109	-9.46586	-3.07307	-12.6837	-9.89141	0.686794	-1.25183	M
850	Typical	0.156667	-6.25002	-1.57424	-8.86717	0.0254085	2.05981	3.41953	M
851	Typical	-4.45398	-4.96306	1.37649	-10.596	-12.6791	-0.631688	4.00709	M
852	Atypical	-2.41381	5.97917	-8.17211	6.28223	-4.59236	-2.50286	-1.09592	M
853	Typical	-1.44738	6.50574	1.37795	5.17704	-7.045	-2.10895	1.10365	F
854	Typical	8.05506	1.05662	-1.6343	1.59519	-6.91419	-2.3485	3.28659	M
855	Typical	9.21638	7.03271	-1.14005	-1.52114	-5.22626	-3.03416	-0.000142996	F
856	Typical	-17.669	-13.1978	-6.75506	-6.51568	-6.93105	4.99175	-1.8587	M
857	Typical	-2.9712	-1.52954	-4.40884	-2.09935	-6.32492	0.300555	-3.10696	M
858	Typical	8.6433	0.770972	-2.18074	0.506088	-5.91743	0.135693	-2.34004	F
859	Typical	-9.35615	0.442674	-0.521369	9.80492	-5.65282	3.88464	-1.84908	F
860	Typical	11.4333	7.36315	11.3168	-3.80468	-0.57745	2.07619	4.78622	M
861	Typical	7.07662	-4.63706	1.59047	-1.00516	-4.40571	-2.73284	1.7327	F
862	Typical	-6.36588	-5.4214	-7.34068	-0.412999	0.279947	-5.3269	-0.743583	F
863	Typical	-16.6695	-10.3621	-6.98862	-17.2717	-4.1302	-2.55232	-1.39119	M
864	Typical	-7.41778	-5.9133	-2.69942	-4.04249	-9.05643	3.57507	-2.08102	M
865	Typical	-0.447834	-0.90866	3.24398	0.809447	-1.30883	0.698377	1.66779	F
866	Typical	9.14893	6.69753	-8.85546	7.44015	-3.55127	2.71928	1.75322	F
867	Typical	0.208165	2.25709	7.29656	-1.93202	-2.62431	4.66991	0.630997	M
868	Typical	-8.22392	1.16725	4.83789	4.81693	-7.98742	8.24942	-0.626676	F
869	Typical	-1.24867	0.791908	9.59491	-1.49532	-4.35975	4.10097	3.18522	F
870	Typical	3.53758	5.27181	10.0708	0.654825	4.45515	-0.610157	2.67298	F
871	Typical	4.50044	6.59823	0.516573	-4.81705	-0.24041	3.35993	7.01629	M
872	Typical	13.873	2.63295	-2.70402	0.922918	0.408	2.0182	-0.988634	F
873	Typical	-5.26126	1.06881	3.57015	-12.0026	-5.67472	0.481779	4.45517	M
874	Typical	-17.9823	-16.145	1.69814	-7.49529	-12.5428	0.124221	-0.919021	M
875	Typical	-6.03432	-9.70236	-4.02732	-18.1938	-2.8554	3.69225	3.04741	M
876	Typical	1.9601	0.671842	0.656788	-6.20829	-8.95999	1.02603	-0.576375	M
877	Typical	-6.82055	-0.93764	10.1565	-9.50146	1.95136	5.09181	0.734498	F
878	Typical	-2.91363	-4.35863	-3.76798	-6.92266	-6.01329	-1.40233	-2.38012	M
879	Typical	-3.45981	-5.23542	-11.4473	-5.74987	-12.2147	-3.37077	0.254423	F
880	Typical	3.06931	4.5501	-5.64741	-12.694	-0.218732	3.40735	-1.4302	M
881	Typical	-9.6591	-5.66969	1.86437	-8.90861	-12.3531	3.17711	-1.36197	M
882	Typical	6.2678	-1.94496	11.7089	-3.99519	-7.11125	-0.678838	1.97152	F
883	Typical	-7.70358	-8.82881	-8.6592	-6.61871	-12.9231	-2.31423	-2.57222	M
884	Typical	0.817122	-2.45742	4.2817	-5.4058	1.07743	1.06463	3.64141	M
885	Typical	1.21976	5.56894	-2.39399	-2.40648	-0.195185	-6.07233	2.46409	F
886	Typical	-10.6038	-0.994864	-4.68388	-13.5373	4.64443	0.425828	1.63164	M
887	Typical	6.33221	5.84456	10.026	4.2984	-1.71065	1.14116	2.89955	M
888	Typical	0.330833	2.9611	-1.41645	2.79406	0.842169	0.220412	2.84679	M
889	Typical	-4.32851	-1.98376	2.86832	5.30327	2.03478	1.6375	2.52553	F
890	Atypical	-5.54283	6.13994	11.3751	2.53779	1.96117	0.826625	0.826752	M
891	Typical	21.3039	6.16247	15.1911	8.88884	9.47286	1.11566	7.19532	F
892	Typical	3.143	-3.00982	-2.18812	1.13878	-8.25731	5.65661	1.7139	F
893	Typical	0.633047	-2.81715	-4.28289	-1.47708	-6.90126	-3.15601	0.103991	F
894	Typical	-13.4735	-3.3887	-9.54264	-10.2083	-10.6284	2.95522	-1.51858	F
895	Typical	-8.69224	-10.5842	-15.3297	-7.55927	-10.6039	-1.86403	-2.56126	F
896	Typical	-0.966463	8.5983	0.123972	0.0555748	-3.73154	1.22702	-1.69554	M
897	Typical	-16.4292	-8.88254	-2.47413	-2.43423	-14.2017	-0.00483635	-2.01581	M
898	Typical	-3.40244	-2.91618	4.95339	-6.28874	-9.18394	7.03497	2.10759	F
899	Atypical	-0.390184	-1.3086	8.75329	-2.45062	-2.79697	3.40752	0.8548	F
900	Typical	5.29548	-2.25334	9.49387	1.24992	-9.46864	2.9209	0.832088	M
901	Typical	3.88285	-0.660564	-3.70553	-1.42159	-4.40815	5.01078	-0.204476	F
902	Typical	7.08143	6.26123	2.08294	0.532692	-0.761182	2.02294	-0.634917	F
903	Typical	-3.60596	3.67823	1.43561	-3.43439	-1.13044	2.58435	-1.74878	M
904	Typical	3.26618	2.15793	-6.98358	-10.4651	-2.64169	3.61012	3.53994	F
905	Typical	5.7966	-4.13282	-5.36458	5.65703	-9.56016	-4.19505	0.836519	F
906	Atypical	11.1518	0.03589	-0.951371	0.0142736	-1.79112	0.980769	2.4436	F
907	Typical	-15.189	-10.5949	-7.00717	-0.869245	-11.9296	1.47411	-0.482524	M
908	Typical	3.08475	0.309216	-5.00054	4.90071	-14.831	-0.663317	-0.572714	F
909	Typical	-5.2646	-5.98841	-5.19684	-2.02614	0.0664031	1.10636	2.68641	F
910	Typical	-9.88979	-1.59598	3.59435	4.74631	-5.6151	0.398203	-1.32815	M
911	Atypical	5.29531	6.48464	-1.10811	-6.1087	-1.40664	4.75817	-7.46205	M
912	Typical	7.91155	7.76864	-1.07642	-0.831801	-2.759	-1.03837	-3.04642	F
913	Typical	13.0301	4.89023	7.32441	2.76848	6.20307	1.90363	3.01736	F
914	Typical	-6.8882	-2.26333	-10.6141	-1.48625	-8.05741	1.25768	-3.93334	M
915	Typical	4.98369	-3.62739	0.0616288	2.28458	-11.0593	-1.78389	2.7436	M
916	Typical	-4.45187	-6.28442	-3.87418	-6.25033	-7.84218	-0.705344	-0.990851	F
917	Typical	1.74144	-0.518198	-1.37213	-10.1845	1.13218	-0.0266156	0.345504	M
918	Typical	-13.2578	-3.37538	-10.3143	-5.62744	-10.8797	-4.27948	0.119387	M
919	Typical	-4.86584	11.431	5.34044	-0.449201	-6.05664	-4.11523	0.0296152	M
920	Typical	-16.5622	-11.9744	-4.45379	-11.1554	-10.8596	3.9174	0.924434	F
921	Typical	3.86191	10.873	-0.656033	-4.27986	-5.91738	-9.12727	-1.15538	F
922	Typical	0.983048	1.7034	-2.29336	0.719719	-7.10027	-2.27459	-0.530953	F
923	Typical	8.11759	0.0866875	-1.92259	-0.155639	1.75827	0.831179	-0.0906506	F
924	Atypical	-4.23504	-6.41373	-2.82969	-8.14908	-0.502805	2.51082	0.338493	F
925	Typical	-12.5641	-6.37641	-8.56369	-4.32662	-3.86706	-2.53154	6.00862	M
926	Typical	5.5377	3.83917	0.728818	4.78632	0.781725	1.57964	3.29372	M
927	Typical	-3.52598	-5.53016	3.25836	-13.384	-0.205727	-1.05789	1.01536	M
928	Typical	5.19709	6.62187	-2.41457	-4.41329	-9.43416	-1.66665	-3.23174	F
929	Atypical	13.8391	14.5225	4.06714	0.925299	8.23997	1.11508	0.404412	F
930	Typical	-3.74478	3.01773	-7.79297	-4.18609	-1.44608	0.996145	1.29756	F
931	Typical	-6.69111	-6.88705	-1.04686	-2.45455	-9.63685	-0.0588672	-1.63767	M
932	Typical	10.9152	6.09489	14.1823	4.70566	20.7209	4.17507	4.47142	F
933	Atypical	9.8507	9.20663	7.40198	6.34492	-0.761855	3.71938	5.59623	M
934	Typical	-8.72303	-12.5422	-10.5426	-5.93767	-5.86334	6.48579	1.68438	M
935	Typical	3.35322	-1.18205	13.6898	5.35011	5.37312	3.40082	2.90427	M
936	Typical	7.15021	5.16948	1.48374	-0.93499	-0.375843	4.62791	4.03017	M
937	Typical	-2.7426	-6.28041	-3.54165	-5.40492	-6.76719	0.222828	-1.18232	F
938	Typical	-18.4397	-11.1254	-2.80562	-15.2715	-10.5803	1.34633	0.371284	M
939	Typical	4.08074	-5.48395	-2.07012	-8.51892	-9.49703	-1.35758	1.00738	F
940	Typical	-13.6318	-9.37941	-4.98568	-7.85441	-1.77397	0.2981	-1.39361	M
941	Typical	-10.5276	-9.4994	-12.6828	-11.244	-23.8804	-8.21323	-3.56063	M
942	Atypical	26.0846	29.2566	20.7098	2.13656	13.2931	7.33981	6.91013	F
943	Atypical	3.58709	-1.72202	-5.53198	3.47605	0.0322186	0.818987	-1.01726	M
944	Typical	-5.26619	-7.84625	-1.36132	-6.8956	-5.66875	0.661919	1.45852	F
945	Typical	2.31786	0.31025	0.916257	6.1805	-0.232066	2.92617	2.52936	F
946	Typical	-0.424586	3.88781	0.937099	-4.48971	-6.95093	-1.28876	-0.512883	F
947	Typical	-14.425	-6.64505	3.70452	-12.8454	-9.05676	3.38398	3.12429	F
948	Typical	-2.44853	-4.77608	5.233	-11.0245	-5.04823	-0.2225	2.34307	F
949	Typical	-13.6592	-15.8394	-7.38277	-7.09292	-12.515	-0.393314	-0.746072	F
950	Typical	-14.1148	-3.63555	4.80396	-5.54789	-5.16729	1.45301	1.84937	M
951	Typical	-5.5016	-7.64389	11.1358	-1.31405	-16.3822	-0.0326571	0.914567	M
952	Typical	-3.38358	-5.86473	-0.165436	-11.0812	-1.57019	0.252007	0.318837	F
953	Typical	-7.81959	4.43464	2.40608	-4.31676	-9.31114	1.10864	2.64359	F
954	Typical	-10.5773	-18.7217	-2.69867	1.13288	-3.75927	-1.83029	1.04484	M
955	Typical	-5.29747	-13.6168	-3.49495	-12.7766	-5.423	0.638536	4.71417	M
956	Typical	3.2983	-1.63156	-3.27774	1.71592	1.79461	-2.03373	3.1229	F
957	Typical	15.4686	10.0802	7.91442	1.45513	-1.72739	4.22731	1.47522	F
958	Typical	14.7175	1.27141	2.38626	0.515477	-5.95216	-3.16411	-0.500905	M
959	Typical	-21.6497	-11.3081	-19.5993	-11.5525	-17.0142	3.31563	-0.509904	F
960	Atypical	23.6132	13.4332	4.20351	8.75367	8.86574	-0.46995	2.12984	M
961	Typical	-3.078	-1.36658	-1.72195	0.518728	-11.485	-1.94024	-0.211781	M
962	Typical	-6.56593	-1.27834	-11.0993	-2.81755	-11.7838	-2.00016	-8.83017	F
963	Typical	3.1484	6.14891	6.11258	-2.81051	-4.33563	-4.27267	-0.354522	M
964	Typical	10.6685	2.13674	1.45073	-0.228693	4.70786	-2.64441	2.46542	F
965	Typical	8.39066	2.85648	4.29617	0.870498	-1.7307	1.84502	1.01879	M
966	Typical	-14.5264	-10.3819	0.107266	1.64698	-11.4805	5.3684	4.14653	M
967	Typical	-7.64992	0.383248	-5.62088	-12.6797	-6.4295	-6.60181	-2.05281	M
968	Typical	-4.6648	-1.90814	-6.18473	-2.25374	-15.8917	1.0885	-1.4856	F
969	Typical	-9.29741	-7.8111	-6.03382	-9.04722	-19.92	-2.96923	3.34093	F
970	Atypical	4.9353	5.56222	1.11789	-3.09555	-6.04159	0.596243	0.278284	F
971	Typical	-3.9365	-3.38509	0.574486	-2.0457	-2.1221	-2.7662	1.64848	M
972	Typical	-7.34715	-1.67059	-0.408703	0.572665	-2.95087	2.8096	-0.947657	F
973	Typical	-3.21296	2.34724	3.8422	-1.29914	2.61951	1.34096	7.65865	M
974	Typical	-6.14175	0.866274	-6.88392	-2.41461	-0.787004	2.09801	0.0628936	F
975	Typical	2.89651	0.617208	-1.41076	-5.14067	-2.89492	1.22514	1.01371	M
976	Typical	-4.43575	-6.22826	1.82393	-13.6013	1.71267	-4.80722	-1.57778	M
977	Atypical	14.943	15.9566	2.43651	13.4871	-0.719394	-1.17296	1.36715	M
978	Typical	-6.25223	7.14933	-0.891762	3.74791	-5.80337	5.73555	-5.9308	M
979	Typical	-11.1863	-5.90051	-1.19338	-25.7866	-6.83149	-3.06831	0.606282	M
980	Atypical	29.3351	19.0763	5.849	8.13724	8.03631	-0.389112	-1.89587	F
981	Typical	9.44891	0.53055	10.2023	-7.31652	-5.35235	0.257743	0.975502	M
982	Typical	-3.16944	4.07675	-0.380731	0.0280347	-5.70559	1.96523	-3.11014	F
983	Typical	16.4953	12.9748	1.50342	8.60226	6.71858	-0.0770401	-0.326547	F
984	Typical	-6.33007	-9.16558	-2.95063	2.2079	-5.39448	1.81479	2.57435	M
985	Typical	-8.75641	-4.04247	-7.40601	-9.91736	-8.19428	-4.27237	0.807025	F
986	Typical	1.73689	-1.88432	1.91177	-0.434102	-3.97077	-0.266887	-1.56367	M
987	Typical	4.74523	2.71505	-1.70635	4.37098	-12.3316	0.419139	-1.01632	F
988	Typical	-3.36535	-0.162934	-0.163658	-4.16389	-11.2969	0.587066	2.89352	M
989	Typical	-12.4547	-3.14421	-2.41954	-12.7387	-17.2465	-1.32411	1.62798	M
990	Typical	-11.194	-14.3942	2.79038	-5.67237	-16.7461	-1.43509	-1.2167	M
991	Typical	7.2341	2.01468	-2.42198	-7.6031	-6.84346	5.5676	7.1222	F
992	Typical	-5.09441	-1.19482	-2.40088	-7.68684	-1.91957	4.78644	3.31804	M
993	Typical	-8.05788	-8.5006	-5.69435	-11.3675	-4.17711	1.10243	-2.08073	F
994	Typical	-0.941216	-3.32299	-4.12462	-7.90636	-8.91871	-0.312873	0.306185	M
995	Typical	3.87754	-0.302056	0.222562	1.76093	-6.50783	1.13444	2.70975	F
